# Supplementary material for: Efficacy of Targeted Radionuclide Therapy Using [131I]ICF01012 in 3D Pigmented BRAF- and NRAS-Mutant Melanoma Models and In Vivo NRAS-Mutant Melanoma
Source: Cancers (Basel). 2021 Mar 20;13(6):1421. doi: 10.3390/cancers13061421 (PMC8003594; doi:10.3390/cancers13061421)
Supplement: Supplementary file 1 [file cancers-13-01421-s001.zip › Supplementary Material/Akil et al CancersTable S5.xlsx]

## Sheet: Differential analysis TRT-CTRL
Gene_Symbol	logFC	AveExpr	t	P.Value	adj.P.Val	B
Tpx2	-2.49671	5.35309	-15.9453	4.32052e-09	2.44902e-05	11.4109
Sesn2	2.09555	5.13443	15.9648	4.26341e-09	2.44902e-05	11.4996
Hmgb2	-2.5216	5.27483	-16.3025	3.39744e-09	2.44902e-05	11.6224
Top2a	-2.78588	6.12549	-14.3795	1.31827e-08	3.62589e-05	10.3876
Nuf2	-2.90752	3.83986	-14.2142	1.49257e-08	3.62589e-05	10.0395
Ccnb2	-2.1292	5.18016	-14.4412	1.25899e-08	3.62589e-05	10.4114
2310050C09Rik	6.41089	-4.34247	14.2664	1.43495e-08	3.62589e-05	6.95326
Kif20a	-2.63038	4.4539	-13.8967	1.90139e-08	4.04164e-05	9.93692
Ecm1	2.07307	7.64551	13.4651	2.66406e-08	5.0336e-05	9.70793
Sncg	2.45956	3.67538	12.8797	4.27613e-08	6.05963e-05	9.23447
Lce1b	7.14986	-3.83127	12.8998	4.20603e-08	6.05963e-05	6.69146
Lce1d	6.29705	-4.3824	12.8849	4.25782e-08	6.05963e-05	6.42758
Lce1j	5.54644	-4.62815	12.4213	6.27768e-08	8.21168e-05	6.00134
Aspm	-3.51393	3.09385	-12.2963	6.98594e-08	8.27368e-05	8.46655
Hist1h4h	3.47042	2.80823	12.2454	7.29816e-08	8.27368e-05	8.69006
Dyrk3	1.76591	4.86744	12.0638	8.54315e-08	8.63779e-05	8.54585
Cdc5l	-2.09188	4.4839	-12.0516	8.63525e-08	8.63779e-05	8.53306
Ccna2	-2.14862	5.00699	-11.918	9.70985e-08	9.17311e-05	8.42928
Bub1b	-1.81853	4.72748	-11.579	1.31434e-07	0.000117633	8.13126
Anln	-2.70698	4.1827	-11.3353	1.64173e-07	0.000139588	7.88795
Spag5	-2.93444	3.84299	-11.1812	1.89372e-07	0.000142001	7.72339
Knstrn	-1.94784	5.08959	-11.1205	2.00413e-07	0.000142001	7.71142
Kif2c	-2.01153	4.51917	-11.1484	1.95255e-07	0.000142001	7.74067
Smarce1	-1.61808	5.48412	-11.2612	1.75812e-07	0.000142001	7.82999
Birc5	-1.70385	5.00614	-10.571	3.3896e-07	0.000170774	7.18425
Ltc4s	3.01417	0.579573	10.6043	3.28101e-07	0.000170774	7.05374
Fkbp3	-1.84142	4.95664	-10.5635	3.41448e-07	0.000170774	7.18071
Racgap1	-1.68826	6.46602	-10.5926	3.31886e-07	0.000170774	7.16426
Rpl4	-2.00149	9.34996	-10.565	3.40937e-07	0.000170774	7.16024
Mapkapk3	1.82927	2.53344	10.6425	3.16133e-07	0.000170774	7.26142
Ckap2l	-2.7154	4.13833	-10.7404	2.87577e-07	0.000170774	7.34837
Lce1a1	7.31384	-3.3557	10.6382	3.17478e-07	0.000170774	5.65484
Krtdap	6.14359	-2.22006	10.839	2.61582e-07	0.000170774	6.03293
Ass1	2.39177	6.34194	10.8531	2.58084e-07	0.000170774	7.42463
Bub1	-3.25485	3.19414	-10.4968	3.64494e-07	0.000173773	7.0356
Ces2e	2.77753	0.939904	10.4874	3.67881e-07	0.000173773	7.00831
Kif23	-3.59645	3.2828	-10.4308	3.88995e-07	0.00017878	6.96517
Bbc3	1.87237	3.71873	10.1312	5.24797e-07	0.000192731	6.7459
Hspa4	-1.75845	7.12986	-10.0706	5.58042e-07	0.000192731	6.62857
Ftsj3	-1.94789	4.97128	-10.2032	4.88014e-07	0.000192731	6.82386
Ik	-2.03307	5.30883	-10.1516	5.14085e-07	0.000192731	6.76171
Lmnb1	-1.64151	4.57475	-10.0799	5.52833e-07	0.000192731	6.70561
Nusap1	-3.04537	3.78643	-10.1118	5.3519e-07	0.000192731	6.73123
Larp7	-1.84943	3.38487	-10.0443	5.73215e-07	0.000192731	6.67408
Cenpa	-1.39528	5.19387	-10.017	5.89357e-07	0.000192731	6.61157
Tacc3	-2.13594	4.14986	-10.1743	5.0246e-07	0.000192731	6.81125
Dlgap5	-2.01726	3.76573	-10.0912	5.46506e-07	0.000192731	6.72674
Ephx1	1.91486	9.31696	10.0716	5.57473e-07	0.000192731	6.68114
Prc1	-2.23309	5.51092	-10.2353	4.72537e-07	0.000192731	6.84432
Ckap5	-1.68248	5.77766	-10.2864	4.48998e-07	0.000192731	6.87312
Atp1a3	2.82971	2.2357	10.1979	4.90632e-07	0.000192731	6.8315
Hmgb1	-1.54999	6.43938	-10.0346	5.78882e-07	0.000192731	6.59307
Slc2a9	1.63684	3.06439	9.95297	6.29305e-07	0.000201912	6.58527
Svop	4.17864	1.13801	9.93157	6.43291e-07	0.000202577	6.51831
Kif14	-2.49503	2.33493	-9.86646	6.87954e-07	0.000208958	6.4002
Lce1a2	6.94508	-3.78099	9.86621	6.88129e-07	0.000208958	5.09894
Calm4	6.51178	-2.4841	9.77619	7.55491e-07	0.000225388	5.18618
Fxyd5	1.92595	7.16097	9.72301	7.98609e-07	0.000225802	6.2769
Kif11	-2.98318	4.04272	-9.69719	8.20495e-07	0.000225802	6.32792
Incenp	-1.52024	4.8631	-9.73719	7.86857e-07	0.000225802	6.33654
Kif4	-2.96732	2.73481	-9.69397	8.23269e-07	0.000225802	6.25416
Melk	-2.04241	3.57013	-9.71443	8.05809e-07	0.000225802	6.34595
Tax1bp1	-1.7873	6.54621	-9.60748	9.01708e-07	0.00024339	6.14005
Immt	-1.29625	6.75657	-9.57253	9.3566e-07	0.000248608	6.09324
Ncapg	-3.8322	2.37768	-9.54569	9.62666e-07	0.000251848	5.98081
Ces2g	2.45103	0.832278	9.52165	9.87568e-07	0.000254448	6.08523
Cfdp1	-1.69718	5.29803	-9.49045	1.02093e-06	0.000255309	6.05644
Krt77	7.76768	-2.47966	9.50063	1.00991e-06	0.000255309	5.01083
Dbf4	-2.06835	3.37391	-9.40634	1.11709e-06	0.000271349	6.02564
Adam15	1.39856	6.48778	9.41426	1.10764e-06	0.000271349	5.9226
Wfikkn2	2.3448	0.931933	9.39322	1.13295e-06	0.000271349	5.96572
Rad21	-1.44685	6.89457	-9.33223	1.20994e-06	0.000278041	5.82936
Cdkn1a	2.28037	8.60338	9.34733	1.19036e-06	0.000278041	5.90055
4931406C07Rik	-1.42851	9.496	-9.34167	1.19767e-06	0.000278041	5.88697
Cox6b2	3.10936	0.136101	9.27242	1.29094e-06	0.000292699	5.75527
Spc25	-2.17676	3.66889	-9.19821	1.39966e-06	0.000313173	5.80647
Anp32a	-1.12016	6.59826	-9.17134	1.44143e-06	0.000318331	5.64617
Stag1	-1.26331	4.84257	-9.14716	1.48016e-06	0.000322693	5.68846
Trim59	-1.89922	3.43326	-9.1293	1.50949e-06	0.000324923	5.73276
Nasp	-1.89577	5.25701	-9.06082	1.62789e-06	0.000346028	5.5893
Met	-1.77994	9.25074	-9.01985	1.70348e-06	0.000349009	5.51789
Prr11	-1.79729	4.01302	-9.02134	1.70066e-06	0.000349009	5.60289
Dcxr	2.5887	6.84377	9.02967	1.68502e-06	0.000349009	5.51119
Fbxw9	1.22956	5.57092	8.97316	1.79428e-06	0.000350756	5.42075
Cep55	-3.14753	2.60942	-8.95158	1.83798e-06	0.000350756	5.48868
Postn	-2.24431	7.05657	-8.98533	1.77011e-06	0.000350756	5.44598
Cul1	-1.35257	6.63131	-8.94943	1.8424e-06	0.000350756	5.39485
Icam1	1.96682	3.24454	8.9537	1.83363e-06	0.000350756	5.50365
Ccnb1	-1.91897	4.77894	-8.95788	1.8251e-06	0.000350756	5.50034
Mgmt	2.90154	1.17021	8.94266	1.8564e-06	0.000350756	5.51833
Itgb2	1.86614	4.88154	8.88827	1.97297e-06	0.000353161	5.34385
Pbk	-2.01952	4.49294	-8.90708	1.93178e-06	0.000353161	5.46038
Slc12a2	-1.45392	8.56642	-8.88905	1.97125e-06	0.000353161	5.35282
Lce1m	7.58293	-3.1484	8.91657	1.91135e-06	0.000353161	4.5257
Hnrnpa1	-1.27201	7.45644	-8.91219	1.92075e-06	0.000353161	5.35635
Spdl1	-2.40595	2.49806	-8.87737	1.99728e-06	0.000353789	5.43182
Tmem8	1.47365	3.61524	8.83103	2.10425e-06	0.000361709	5.34695
Ect2	-2.48471	2.9441	-8.83038	2.1058e-06	0.000361709	5.39956
Mad2l1	-1.86747	4.93908	-8.83067	2.1051e-06	0.000361709	5.3445
Pif1	-2.34636	2.81377	-8.80585	2.16496e-06	0.000368152	5.37151
Pld3	1.42616	8.3566	8.78475	2.21727e-06	0.000371205	5.25098
Pum3	-1.19801	5.53519	-8.78105	2.22657e-06	0.000371205	5.22817
Fam69a	-1.41521	4.0068	-8.73946	2.33421e-06	0.000385372	5.27773
Eng	1.36985	9.0316	8.70239	2.43489e-06	0.000389432	5.17083
Usp1	-2.41227	4.05981	-8.69699	2.44995e-06	0.000389432	5.24815
Ska1	-2.11983	1.48498	-8.69682	2.45041e-06	0.000389432	5.15844
Ttk	-3.62632	1.87714	-8.71117	2.41062e-06	0.000389432	5.09733
Hnrnpa3	-1.49838	7.84093	-8.68518	2.4832e-06	0.000390989	5.09722
Rhod	1.53609	5.81321	8.6664	2.5371e-06	0.000395812	5.06261
Ak1	1.58061	6.39887	8.61195	2.70065e-06	0.00041634	5.00237
Cdc25b	-1.14226	4.55797	-8.60649	2.71766e-06	0.00041634	5.08244
Gpbp1	-1.96114	4.72282	-8.57923	2.80435e-06	0.000425786	5.06906
Syk	1.56028	3.73146	8.55221	2.89324e-06	0.000435394	5.01369
Hmmr	-2.83161	3.51236	-8.52892	2.97227e-06	0.000438608	5.07097
Nek2	-1.65691	4.36315	-8.52881	2.97265e-06	0.000438608	5.02131
Dusp15	3.01543	-0.221937	8.52322	2.99197e-06	0.000438608	4.94733
Lgals3	1.76422	10.3082	8.51107	3.03442e-06	0.000441028	4.97827
Kntc1	-2.52493	2.54948	-8.47269	3.17284e-06	0.000446556	4.99334
Cd37	2.33005	2.70515	8.48946	3.11152e-06	0.000446556	4.99533
Rrm1	-1.38082	6.86184	-8.46724	3.19304e-06	0.000446556	4.82479
Rbms3	-1.22886	6.39515	-8.46436	3.20376e-06	0.000446556	4.82289
Hmgcs1	-1.4129	6.37147	-8.47295	3.17186e-06	0.000446556	4.83725
Laptm5	2.50597	6.35197	8.43747	3.30583e-06	0.000457038	4.80652
Cdca2	-2.05009	3.46994	-8.42345	3.36046e-06	0.000460844	4.94526
Ctr9	-1.07681	5.66078	-8.37405	3.56074e-06	0.00046624	4.73326
Rsl1d1	-1.06409	6.06937	-8.39424	3.47736e-06	0.00046624	4.74203
Pola1	-2.11957	2.90423	-8.37876	3.54109e-06	0.00046624	4.90027
Zhx1	-1.50164	4.33535	-8.38731	3.50576e-06	0.00046624	4.85048
Cebpa	1.66153	4.4751	8.40178	3.44677e-06	0.00046624	4.78559
Pclaf	-2.0568	4.65318	-8.37319	3.56432e-06	0.00046624	4.83292
Cpt1c	1.96115	3.48808	8.3358	3.72465e-06	0.000472291	4.76881
Dhfr	-1.59485	3.48804	-8.33346	3.73491e-06	0.000472291	4.83321
Topors	-1.86358	4.39639	-8.33017	3.74945e-06	0.000472291	4.79071
Lce1f	5.41586	-4.02549	8.33705	3.71915e-06	0.000472291	3.81147
Plaur	1.42395	3.86932	8.33806	3.71472e-06	0.000472291	4.74955
Sin3a	-1.04691	5.42127	-8.31532	3.81571e-06	0.000477104	4.67336
Cst6	1.62471	8.65333	8.27801	3.98784e-06	0.000478511	4.65682
Rdx	-1.28036	5.88536	-8.28335	3.9627e-06	0.000478511	4.61868
Hnrnpu	-1.57222	7.96593	-8.29318	3.91688e-06	0.000478511	4.62784
Setd2	-1.38424	5.19549	-8.27633	3.9958e-06	0.000478511	4.65245
Tmem37	2.42842	2.63463	8.27898	3.98323e-06	0.000478511	4.75003
Hist1h4a	3.07836	-1.72077	8.29017	3.93083e-06	0.000478511	4.38481
Ska3	-1.86449	2.45812	-8.2641	4.0541e-06	0.000481192	4.76584
Rai14	-1.19458	6.13027	-8.25982	4.07478e-06	0.000481192	4.57886
Vldlr	-2.01459	6.92854	-8.25352	4.10533e-06	0.000481456	4.57276
Prim1	-1.65064	3.15108	-8.24064	4.16864e-06	0.00048223	4.73529
Kif22	-1.48031	4.54734	-8.243	4.15694e-06	0.00048223	4.66183
Aurka	-1.36056	4.6343	-8.22079	4.26824e-06	0.000490415	4.62381
Bcam	1.75186	4.50224	8.20967	4.32515e-06	0.000493343	4.54993
Dusp3	0.878705	6.56869	8.19343	4.40977e-06	0.000493343	4.48848
Col9a1	-1.93809	6.89729	-8.20194	4.36521e-06	0.000493343	4.50792
Cdc25c	-2.08505	2.81881	-8.19732	4.38935e-06	0.000493343	4.69134
Skiv2l2	-1.442	4.51938	-8.16635	4.55477e-06	0.000499755	4.56943
Rgs5	-1.35952	6.94306	-8.16627	4.55525e-06	0.000499755	4.45619
Il34	1.75248	3.62169	8.17662	4.49919e-06	0.000499755	4.568
Mapre3	1.17908	5.75904	8.15122	4.63805e-06	0.000502316	4.43394
Zwilch	-1.74965	3.33733	-8.14599	4.66721e-06	0.000502316	4.61927
Gen1	-2.52359	1.35176	-8.15241	4.63145e-06	0.000502316	4.53577
Mtdh	-1.57267	5.55771	-8.10885	4.88007e-06	0.000502943	4.43092
Zmat3	1.12632	6.28824	8.1345	4.73196e-06	0.000502943	4.41364
Il10ra	1.7189	3.29901	8.11502	4.84401e-06	0.000502943	4.5166
Arhgap18	-1.95667	3.99734	-8.13191	4.74673e-06	0.000502943	4.57833
Marveld1	0.951919	5.50902	8.12187	4.8043e-06	0.000502943	4.39938
Cks2	-1.36072	3.96817	-8.1127	4.8575e-06	0.000502943	4.53908
Cep170b	1.52726	5.4799	8.1168	4.83363e-06	0.000502943	4.39737
Steap3	1.32389	6.24507	8.09407	4.96764e-06	0.000508439	4.36482
Aaas	1.10616	6.34867	8.08981	4.99319e-06	0.000508439	4.35831
Gpsm2	-1.60767	3.78631	-8.07165	5.10371e-06	0.000512292	4.50723
Set	-1.02834	7.33024	-8.06879	5.12141e-06	0.000512292	4.33803
Cep128	-1.97354	2.68328	-8.07564	5.0792e-06	0.000512292	4.54936
Tmem106a	1.41543	3.78089	8.05597	5.2013e-06	0.000517241	4.4111
Parpbp	-2.54129	1.56484	-8.04522	5.26933e-06	0.000517948	4.44506
Gdf15	2.15934	3.62347	8.04852	5.24838e-06	0.000517948	4.40775
Hsp90b1	-1.92963	7.88519	-8.03021	5.36597e-06	0.000524415	4.29951
Angptl2	1.07106	7.58781	7.94338	5.96352e-06	0.000540768	4.2046
Top2b	-2.17274	5.45448	-7.94759	5.93298e-06	0.000540768	4.26309
Echdc1	-1.29372	4.62877	-7.98154	5.69257e-06	0.000540768	4.32716
Nr1d1	0.985364	6.36598	7.95886	5.852e-06	0.000540768	4.19243
Dcaf4	1.15698	4.93586	7.99523	5.59858e-06	0.000540768	4.25996
Washc2	-1.28964	5.83224	-7.97336	5.74949e-06	0.000540768	4.23568
Smarca2	-1.51733	5.53014	-7.94364	5.96164e-06	0.000540768	4.22346
Nbn	-2.72486	2.94932	-7.94133	5.9785e-06	0.000540768	4.39093
Sfpq	-1.45716	6.71362	-7.9493	5.9206e-06	0.000540768	4.18536
Ncapd2	-1.35743	6.04547	-7.94306	5.96589e-06	0.000540768	4.19046
Phlda3	2.44126	8.51741	7.99402	5.60684e-06	0.000540768	4.3103
Leo1	-1.53929	3.82952	-7.96007	5.84337e-06	0.000540768	4.36611
Tug1	-1.34053	6.33475	-7.95023	5.91391e-06	0.000540768	4.19023
Usp47	-1.3192	6.24185	-7.97758	5.72008e-06	0.000540768	4.22665
Pqlc3	1.25741	4.88558	7.93304	6.03937e-06	0.000543383	4.18365
2007-09-01	-1.90519	6.21254	-7.91091	6.20506e-06	0.000555353	4.16046
Itpr1	-1.70978	6.54196	-7.90415	6.25663e-06	0.000557037	4.13535
Mcm10	-1.55542	3.68834	-7.89553	6.32313e-06	0.000560025	4.29555
Drosha	-0.897243	5.68032	-7.88687	6.39062e-06	0.000561508	4.12094
Selplg	2.28604	3.43288	7.88493	6.40592e-06	0.000561508	4.21665
Il1rn	2.02059	2.56336	7.86939	6.52934e-06	0.000566487	4.25984
Mbp	2.57582	1.90548	7.871	6.51639e-06	0.000566487	4.29058
Fam64a	-1.54868	4.48905	-7.86348	6.57693e-06	0.00056772	4.20015
Denr	-1.4038	4.69855	-7.85636	6.63479e-06	0.00056955	4.16916
Gpd2	-1.3004	5.38613	-7.85265	6.66513e-06	0.00056955	4.1086
Emc2	-1.52517	4.98941	-7.84382	6.73802e-06	0.000569955	4.13603
Stag2	-1.96343	4.97872	-7.84144	6.7578e-06	0.000569955	4.15411
Sytl2	-1.75789	6.55022	-7.83993	6.77041e-06	0.000569955	4.05443
Cse1l	-1.10275	5.88724	-7.77629	7.32452e-06	0.000573155	3.97633
Plekho1	1.44938	5.87566	7.82284	6.91468e-06	0.000573155	4.02073
Cd68	2.0876	6.47506	7.82619	6.88607e-06	0.000573155	4.04082
Atad2	-1.80932	4.66497	-7.80474	7.07098e-06	0.000573155	4.1241
Smchd1	-2.06221	4.15144	-7.77786	7.31021e-06	0.000573155	4.13708
Wac	-1.51447	5.05392	-7.78189	7.27386e-06	0.000573155	4.05184
Urah	2.18395	-0.090328	7.78506	7.24532e-06	0.000573155	4.1537
Ubxn4	-1.1015	5.87763	-7.8052	7.06694e-06	0.000573155	4.01392
Eprs	-1.0178	6.6832	-7.8024	7.09145e-06	0.000573155	3.99269
Sapcd2	-1.54927	3.60891	-7.78835	7.2159e-06	0.000573155	4.16696
Psma4	-1.12732	6.50964	-7.79889	7.12236e-06	0.000573155	3.99017
Tipin	-1.43521	4.38228	-7.77797	7.30926e-06	0.000573155	4.09672
Limch1	-1.49144	4.92677	-7.77884	7.30133e-06	0.000573155	4.0565
Wfs1	1.11664	4.86541	7.81583	6.97476e-06	0.000573155	4.03558
Tlk1	-1.20375	6.1943	-7.79121	7.19038e-06	0.000573155	3.9876
Bbip1	-1.45432	3.99088	-7.77374	7.34771e-06	0.000573155	4.12135
Clspn	-1.95551	2.98465	-7.76974	7.3842e-06	0.000573371	4.17877
Stard4	-1.19051	5.06117	-7.75452	7.52505e-06	0.00057902	4.00152
Eif2s2	-1.51062	5.93573	-7.7577	7.49536e-06	0.00057902	3.96325
Pla2g15	1.28349	5.15856	7.74281	7.63532e-06	0.000582236	3.92886
Tceal9	-1.21378	5.73959	-7.74574	7.60757e-06	0.000582236	3.94738
Stmn1	-1.47091	6.26098	-7.73621	7.69831e-06	0.000584419	3.92133
Cul3	-1.9903	5.57537	-7.71183	7.93564e-06	0.000599758	3.94625
Trip13	-1.45069	2.36507	-7.70665	7.98706e-06	0.000600973	4.1089
Phf14	-2.7912	4.00966	-7.69589	8.09511e-06	0.00060642	4.0648
Sub1	-1.13827	6.73567	-7.69099	8.14478e-06	0.000607227	3.8497
Adamtsl5	1.34628	4.20589	7.6878	8.1773e-06	0.000607227	3.91268
Troap	-1.66728	3.54621	-7.67046	8.35665e-06	0.000617847	4.02599
Fancd2	-2.12641	2.77151	-7.66149	8.45102e-06	0.000622119	4.05251
Tnpo3	-1.35857	5.75438	-7.6507	8.56602e-06	0.000625172	3.82861
Adam12	-1.34819	6.60323	-7.65164	8.55593e-06	0.000625172	3.80186
Zfp277	-1.49828	4.12234	-7.62221	8.87804e-06	0.000645175	3.92098
Tspan17	1.45175	5.08243	7.60577	9.06366e-06	0.00064669	3.75425
Ncl	-1.34442	8.01003	-7.60821	9.03575e-06	0.00064669	3.76274
Slc16a4	-1.72028	3.83129	-7.61072	9.00731e-06	0.00064669	3.93467
Ptk2b	1.75427	3.13882	7.60355	9.08902e-06	0.00064669	3.88666
Lyar	-1.61109	3.12287	-7.60449	9.07821e-06	0.00064669	3.96326
Pirb	2.01085	3.91884	7.59545	9.18221e-06	0.000650598	3.8114
Aldh4a1	1.27596	4.93352	7.57322	9.44336e-06	0.000660841	3.71739
Lce1c	6.18061	-4.04229	7.57338	9.44146e-06	0.000660841	3.23125
Pomgnt2	1.04996	4.28452	7.5777	9.39011e-06	0.000660841	3.76706
Pltp	2.18757	5.69852	7.55456	9.66876e-06	0.000662973	3.68339
Sgol1	-3.1924	1.52811	-7.55791	9.62791e-06	0.000662973	3.84914
Adam8	1.81761	4.32536	7.5611	9.58918e-06	0.000662973	3.7375
Siglec1	1.94664	2.5407	7.5672	9.51553e-06	0.000662973	3.88213
P2rx4	0.98828	6.26298	7.55624	9.6483e-06	0.000662973	3.67115
Oxr1	-1.26132	5.10213	-7.54497	9.78684e-06	0.000667847	3.73036
Itgax	1.70513	4.7083	7.54243	9.81839e-06	0.000667847	3.6897
Shcbp1	-2.88644	2.79706	-7.52234	1.00717e-05	0.000677836	3.8851
Bms1	-1.4226	4.82681	-7.52131	1.00848e-05	0.000677836	3.72902
Dkc1	-2.43165	3.05117	-7.52646	1.00192e-05	0.000677836	3.88286
Foxm1	-1.30416	5.16429	-7.51359	1.01842e-05	0.000679148	3.68615
Rai2	1.41272	2.39472	7.51433	1.01746e-05	0.000679148	3.83148
Cd22	2.06728	2.13407	7.50613	1.02812e-05	0.000682934	3.82809
Sucla2	-1.25443	5.68732	-7.50014	1.03598e-05	0.000685079	3.63113
Npm1	-1.86934	7.76554	-7.49754	1.0394e-05	0.000685079	3.61068
Sh2b2	1.54197	1.66515	7.48904	1.05071e-05	0.00068709	3.83268
Bcap29	-1.86561	3.70675	-7.46844	1.07865e-05	0.00068709	3.76592
Sgol2a	-2.61493	2.98477	-7.47127	1.07476e-05	0.00068709	3.81738
Cenpl	-1.40099	2.97731	-7.48994	1.04951e-05	0.00068709	3.82139
Gpr158	-1.78563	4.06297	-7.47682	1.06719e-05	0.00068709	3.74922
P2ry6	1.81283	3.20969	7.47441	1.07047e-05	0.00068709	3.71309
Nsd2	-1.09078	5.61742	-7.47887	1.0644e-05	0.00068709	3.60089
Dmkn	3.64856	0.0577507	7.46832	1.07882e-05	0.00068709	3.79885
B230354K17Rik	-1.6183	3.19147	-7.47025	1.07617e-05	0.00068709	3.79079
Cenpi	-1.86167	2.36213	-7.46457	1.08399e-05	0.000687806	3.81319
Cfp	1.89366	4.49012	7.4458	1.11028e-05	0.000688484	3.57549
Tmpo	-1.19555	7.12435	-7.45417	1.09847e-05	0.000688484	3.54158
Hif1a	-1.53419	7.15036	-7.45093	1.10303e-05	0.000688484	3.53934
Slc11a1	1.95284	4.52737	7.43323	1.12827e-05	0.000688484	3.55694
Nop56	-1.19987	5.9118	-7.42952	1.13364e-05	0.000688484	3.52445
Fam92a	-1.36301	4.39954	-7.44946	1.1051e-05	0.000688484	3.66907
Brip1	-1.96249	2.06554	-7.44496	1.11147e-05	0.000688484	3.78911
Arhgap45	1.48354	3.1968	7.43195	1.13012e-05	0.000688484	3.66356
Pnpla8	-1.27136	4.88533	-7.43184	1.13028e-05	0.000688484	3.59987
Cdsn	4.06059	-1.96922	7.44137	1.11659e-05	0.000688484	3.47333
Mfap1a	-1.37179	3.64122	-7.45766	1.09358e-05	0.000688484	3.74033
2310046K23Rik	5.91727	-3.77795	7.43197	1.13008e-05	0.000688484	3.11206
AB124611	2.20215	2.24349	7.42253	1.14383e-05	0.000692203	3.71306
Crip2	1.58549	8.29502	7.40251	1.17357e-05	0.00069437	3.53156
Cacybp	-1.87132	4.61686	-7.39177	1.18986e-05	0.00069437	3.5986
Galns	1.21883	5.18571	7.414	1.15641e-05	0.00069437	3.49604
Itgb4	1.53423	2.95452	7.38078	1.20678e-05	0.00069437	3.61616
Aspn	-2.38413	3.55486	-7.38735	1.19663e-05	0.00069437	3.68532
Cetn3	-1.30715	4.34101	-7.3948	1.18524e-05	0.00069437	3.59994
Stk3	-2.14734	4.15606	-7.39603	1.18337e-05	0.00069437	3.65198
Zfp148	-1.23993	5.35952	-7.41169	1.15982e-05	0.00069437	3.53443
Hk3	2.31127	3.82185	7.40393	1.17143e-05	0.00069437	3.56751
Pamr1	1.51193	2.86475	7.37957	1.20866e-05	0.00069437	3.62208
Rgs12	0.953849	5.21986	7.40244	1.17367e-05	0.00069437	3.47915
Ccdc184	3.37898	-1.98082	7.3801	1.20784e-05	0.00069437	3.40538
Pds5b	-1.60201	4.06306	-7.38199	1.2049e-05	0.00069437	3.61856
2310022A10Rik	1.03732	4.71128	7.40835	1.16481e-05	0.00069437	3.51282
Robo2	-2.89538	4.34626	-7.38371	1.20224e-05	0.00069437	3.65198
Srsf3	-0.874621	7.28018	-7.3687	1.22568e-05	0.000701772	3.42986
Gltp	0.938776	5.6828	7.35494	1.2476e-05	0.000709294	3.40377
Cmklr1	1.40956	2.72844	7.35262	1.25133e-05	0.000709294	3.59971
Gm20667	-2.71391	-0.175882	-7.35437	1.24851e-05	0.000709294	3.34969
Brix1	-1.69367	4.54925	-7.34906	1.25708e-05	0.00071019	3.5394
9530026P05Rik	-2.65471	0.234964	-7.33753	1.27593e-05	0.000718448	3.43625
Eif3j1	-1.12539	4.5287	-7.31557	1.31267e-05	0.000735524	3.46997
Cenph	-1.55131	2.32517	-7.31425	1.3149e-05	0.000735524	3.62298
Casp1	-1.33056	4.89864	-7.30773	1.32604e-05	0.000739322	3.43655
Ola1	-1.27358	5.56848	-7.29975	1.33981e-05	0.000742572	3.37214
Brd7	-0.995047	5.68271	-7.2993	1.3406e-05	0.000742572	3.35432
Bax	1.76835	7.17922	7.28737	1.36148e-05	0.000748962	3.34495
Cdk18	2.09839	2.26769	7.28124	1.37236e-05	0.000748962	3.529
Rhd	2.46664	-0.681127	7.28073	1.37326e-05	0.000748962	3.51364
Ints13	-1.6558	4.43308	-7.28023	1.37416e-05	0.000748962	3.45634
Gpatch11	-1.41344	3.53156	-7.28093	1.37292e-05	0.000748962	3.51912
Stac2	2.14001	1.80904	7.27604	1.38165e-05	0.000750638	3.54956
Mcf2l	-1.35672	5.704	-7.26772	1.39667e-05	0.000756384	3.32357
Cfap97	-1.73465	3.58395	-7.25863	1.41327e-05	0.000762941	3.49722
Gstm6	1.56609	2.53239	7.25421	1.42142e-05	0.000764911	3.48275
Matk	2.44453	1.95929	7.22841	1.47e-05	0.00077127	3.47606
Shc2	1.35369	2.57251	7.23227	1.46261e-05	0.00077127	3.45445
St13	-0.95744	7.32156	-7.24192	1.44433e-05	0.00077127	3.25975
Cwc22	-2.3915	3.16725	-7.22664	1.47338e-05	0.00077127	3.49605
Smarcc1	-1.00311	6.20162	-7.2263	1.47405e-05	0.00077127	3.23623
Oas3	3.38905	-0.364888	7.2288	1.46924e-05	0.00077127	3.48427
Asprv1	2.20658	0.338848	7.23165	1.4638e-05	0.00077127	3.51957
Daglb	0.873872	4.43831	7.22712	1.47247e-05	0.00077127	3.29161
Ctsf	1.04961	5.56928	7.24099	1.4461e-05	0.00077127	3.25234
Scfd1	-2.01556	4.07829	-7.21763	1.49082e-05	0.000775107	3.41823
Asphd2	1.44503	2.87379	7.21645	1.49311e-05	0.000775107	3.40768
Pf4	1.65461	3.24527	7.21312	1.49962e-05	0.000775107	3.36743
Fam25c	7.46059	-2.12608	7.21499	1.49597e-05	0.000775107	3.08412
Rhou	1.24371	3.93427	7.20706	1.51154e-05	0.000778903	3.30256
Ube2t	-1.28961	2.77973	-7.19889	1.52777e-05	0.000784303	3.45435
Ncf4	1.83784	2.42586	7.19715	1.53125e-05	0.000784303	3.41077
Plk1	-1.31985	5.25995	-7.19383	1.53792e-05	0.000784374	3.25284
Ncaph	-1.55084	4.5432	-7.19249	1.54061e-05	0.000784374	3.32452
Sdc3	1.46818	7.53771	7.18128	1.56338e-05	0.000793591	3.20811
Irf5	1.56858	3.19816	7.17825	1.56961e-05	0.000794382	3.32629
Psma1	-0.880534	6.43663	-7.17458	1.57716e-05	0.000795836	3.16009
Cd300c2	2.14644	3.57091	7.1722	1.58209e-05	0.000795962	3.27818
Gspt1	-1.34176	6.43843	-7.16778	1.59129e-05	0.000798225	3.15838
Blm	-2.12704	2.8159	-7.16537	1.59634e-05	0.000798402	3.42604
Diaph3	-2.49809	2.92679	-7.15041	1.62799e-05	0.000807483	3.40931
Chit1	5.56055	-3.51437	7.15006	1.62874e-05	0.000807483	2.84371
Aen	1.13001	6.16657	7.15405	1.62024e-05	0.000807483	3.13177
Synj2bp	-1.09548	4.5035	-7.14736	1.63453e-05	0.000808001	3.24527
Acsl3	-1.35151	6.61806	-7.14169	1.64676e-05	0.000809341	3.1202
Trafd1	0.91947	5.15074	7.14275	1.64446e-05	0.000809341	3.13094
Eif4g2	-1.4287	9.7253	-7.13485	1.66163e-05	0.000812421	3.18574
Cdkn1c	3.08939	3.84495	7.13442	1.66259e-05	0.000812421	3.21086
2010-09-01	-1.55222	3.77606	-7.12993	1.67243e-05	0.000813362	3.30655
Edem2	1.047	6.53495	7.12918	1.67408e-05	0.000813362	3.10195
Tfrc	-1.11852	6.52294	-7.12279	1.68822e-05	0.000815575	3.0915
Meis3	1.62944	2.73786	7.1238	1.68599e-05	0.000815575	3.29186
Aurkb	-1.13867	4.79039	-7.1148	1.70609e-05	0.000819551	3.17652
Cenpf	-2.39399	3.8251	-7.11549	1.70453e-05	0.000819551	3.31381
Cops2	-1.61446	5.84651	-7.11172	1.71304e-05	0.000820573	3.11427
Psmd1	-1.61643	5.92975	-7.10366	1.73134e-05	0.000824689	3.09848
Epc2	-1.3663	3.98877	-7.10505	1.72817e-05	0.000824689	3.24778
Esco2	-2.91588	1.42724	-7.09086	1.76085e-05	0.000832754	3.30534
Ptafr	2.01737	3.00232	7.09003	1.76277e-05	0.000832754	3.21807
Slfn1	2.92448	-0.734385	7.08995	1.76296e-05	0.000832754	3.28484
Zfp81	-1.72436	2.89091	-7.086	1.77219e-05	0.000834795	3.3106
Stil	-2.23222	2.82517	-7.08199	1.78162e-05	0.000836918	3.31901
Ahctf1	-2.1055	4.96965	-7.07268	1.80368e-05	0.000842625	3.15394
Ccdc90b	-1.22629	4.03306	-7.07387	1.80085e-05	0.000842625	3.19574
Cyp39a1	-1.45751	4.19519	-7.05562	1.84489e-05	0.000859518	3.1668
Pole	-1.34263	3.40795	-7.04518	1.87061e-05	0.000869118	3.21352
Fanci	-1.99065	3.11251	-7.04099	1.88105e-05	0.000871586	3.24662
Ssrp1	-0.904699	6.77601	-7.0316	1.90465e-05	0.000880124	2.96336
Slc39a13	0.9418	5.81618	7.02753	1.91497e-05	0.000882496	2.95599
Folr2	2.27937	3.7816	7.02466	1.92228e-05	0.00088347	3.05968
Ceacam1	-1.30216	6.82275	-7.01575	1.9452e-05	0.000891592	2.94492
Il3ra	1.568	6.72418	7.01051	1.95882e-05	0.000895422	2.95082
Mastl	-2.34018	2.8257	-6.99825	1.99105e-05	0.000905468	3.21154
Scaf11	-1.28909	5.65165	-6.9981	1.99144e-05	0.000905468	2.95569
Suz12	-1.47724	5.18285	-6.99451	2.00101e-05	0.00090739	2.99452
Zfp472	-2.24156	1.56821	-6.99162	2.00872e-05	0.000908466	3.21193
Creb3l1	1.52591	3.70617	6.98686	2.02154e-05	0.000911836	3.01955
Cdv3	-1.10239	6.51841	-6.98281	2.03249e-05	0.000911938	2.89796
Cdk5rap2	-0.876814	6.88947	-6.9841	2.02899e-05	0.000911938	2.89837
Hat1	-1.48811	4.53756	-6.97607	2.05086e-05	0.000917758	3.02829
Ptrh1	1.41629	3.78721	6.97213	2.06168e-05	0.000920179	2.99331
Matr3	-2.49305	5.16895	-6.96989	2.06785e-05	0.000920519	3.01724
Ctcf	-1.16739	5.25649	-6.96491	2.08166e-05	0.000923221	2.93256
Neo1	-0.929301	6.7649	-6.96307	2.08679e-05	0.000923221	2.86821
Ckap2	-1.56523	3.77628	-6.96184	2.09021e-05	0.000923221	3.0805
Mkln1	-0.877762	6.22636	-6.95924	2.09749e-05	0.000924037	2.86593
Ube2c	-1.21947	5.74123	-6.95379	2.11284e-05	0.000924451	2.88598
Phf3	-1.54084	5.01306	-6.9557	2.10745e-05	0.000924451	2.95836
Cd2ap	-1.70424	4.72308	-6.9512	2.12018e-05	0.000924451	2.98789
Zfp35	-1.27484	3.75119	-6.95263	2.11611e-05	0.000924451	3.05813
Myo1g	1.63791	2.85356	6.94095	2.14948e-05	0.000934833	3.03463
Cdca8	-1.41183	4.69413	-6.93856	2.15638e-05	0.000935439	2.95742
Fermt3	1.72697	3.75062	6.93453	2.16806e-05	0.000935731	2.94068
Sarnp	-1.5403	4.049	-6.93479	2.1673e-05	0.000935731	3.01902
Capn1	0.795277	6.01755	6.92251	2.20329e-05	0.000946302	2.80813
Sec62	-1.30194	5.94056	-6.92238	2.20368e-05	0.000946302	2.83522
Cyp4f18	1.98002	1.80054	6.90469	2.25666e-05	0.000966613	3.06154
Mtbp	-1.38231	4.07212	-6.90004	2.27081e-05	0.000970229	2.96201
Taf4b	-1.91192	3.33811	-6.89723	2.27942e-05	0.000971468	3.03787
Ccnd3	1.26086	7.55654	6.8916	2.29674e-05	0.000976403	2.8063
Zeb1	-1.33036	5.0348	-6.88417	2.31985e-05	0.000982129	2.84678
Zfp260	-1.40574	5.28655	-6.88356	2.32176e-05	0.000982129	2.82834
Lor	4.40702	-0.0082686	6.87914	2.33563e-05	0.000983103	3.06745
Tnfsf12	1.88911	2.57539	6.88016	2.3324e-05	0.000983103	2.97138
Uso1	-1.35984	5.5291	-6.87719	2.34176e-05	0.000983249	2.79883
Senp6	-1.98126	5.42918	-6.86746	2.37269e-05	0.000991343	2.82441
Siva1	1.41568	5.12657	6.86757	2.37232e-05	0.000991343	2.75135
Tigd2	-1.24777	3.36281	-6.86076	2.39424e-05	0.000997894	2.964
Lrrfip2	-1.29684	6.59317	-6.85875	2.40074e-05	0.000998154	2.72666
Topbp1	-1.79364	5.14854	-6.85588	2.41007e-05	0.000999592	2.8221
Aggf1	-1.27164	4.26217	-6.85005	2.42914e-05	0.00100492	2.86984
Matn1	4.47979	-3.77793	6.84834	2.43475e-05	0.00100492	2.43554
Ndufs4	-0.979935	5.09278	-6.84602	2.4424e-05	0.00100564	2.77116
Kif1c	0.933513	7.82393	6.83999	2.46238e-05	0.00101142	2.73913
Homer3	1.13425	6.49635	6.82547	2.51124e-05	0.0010172	2.67975
Ddx52	-1.37275	4.4933	-6.83043	2.49445e-05	0.0010172	2.82498
Tra2b	-1.00386	6.50462	-6.82543	2.51141e-05	0.0010172	2.67626
Ebna1bp2	-0.947605	5.57307	-6.82758	2.50408e-05	0.0010172	2.70903
Znrd1as	-2.69685	0.173343	-6.83205	2.48899e-05	0.0010172	2.85044
Galnt6	1.59419	3.2309	6.82267	2.52081e-05	0.0010172	2.83731
Cdkn3	-2.21911	2.49767	-6.82364	2.5175e-05	0.0010172	2.98999
Thrap3	-1.0452	6.73809	-6.82164	2.52431e-05	0.0010172	2.67068
Spi1	2.03616	3.86685	6.81726	2.53934e-05	0.00102084	2.76516
Sqle	-1.01676	6.4307	-6.81026	2.56357e-05	0.00102531	2.65567
Rbm38	1.1226	4.24164	6.80982	2.5651e-05	0.00102531	2.72922
Hba-a2	2.43767	4.80862	6.80883	2.56855e-05	0.00102531	2.69452
Kpna2	-1.1662	6.02321	-6.79933	2.60187e-05	0.00103376	2.65433
Canx	-1.09167	8.62538	-6.80053	2.59764e-05	0.00103376	2.68831
Sgk3	-1.27873	5.20165	-6.79173	2.62886e-05	0.00104205	2.70029
Nop58	-2.69341	4.10871	-6.78697	2.64592e-05	0.00104637	2.86186
Atp5f1	-0.966992	6.90587	-6.78141	2.66601e-05	0.00105118	2.61433
Cys1	2.40415	-0.243336	6.78018	2.67046e-05	0.00105118	2.93331
Wtap	-1.17065	5.22749	-6.77691	2.68236e-05	0.00105343	2.67197
Plod3	1.03016	7.23804	6.7663	2.7214e-05	0.00105731	2.61565
Gsn	1.2263	8.92095	6.76748	2.71702e-05	0.00105731	2.67864
Smc2	-2.04937	4.12805	-6.76578	2.72333e-05	0.00105731	2.8019
Lrp6	-1.11838	7.0719	-6.77005	2.70754e-05	0.00105731	2.60087
Abhd11os	2.75521	0.997265	6.77144	2.70244e-05	0.00105731	2.91811
Smarca5	-2.06831	4.83754	-6.75616	2.75927e-05	0.0010664	2.72571
Oip5	-1.84977	1.4881	-6.75782	2.75301e-05	0.0010664	2.91461
Gm44220	-2.00477	1.94607	-6.75266	2.77245e-05	0.00106906	2.90653
Zfr	-1.25172	5.60467	-6.74291	2.8096e-05	0.00107316	2.59961
Ints4	-0.788227	6.28874	-6.74763	2.79154e-05	0.00107316	2.56536
Phf6	-1.6055	3.46994	-6.74048	2.81895e-05	0.00107316	2.80332
Eif3m	-1.34256	6.32049	-6.74006	2.82053e-05	0.00107316	2.56506
Xrn2	-0.961154	5.71021	-6.74366	2.80671e-05	0.00107316	2.58322
Neto2	-1.61962	4.31222	-6.73996	2.82094e-05	0.00107316	2.72917
Mcm3	-1.12733	6.13201	-6.73652	2.8342e-05	0.00107579	2.56009
Zbtb41	-1.16461	4.1551	-6.72446	2.8813e-05	0.00109124	2.70006
Cdca3	-1.40382	5.88539	-6.71957	2.90065e-05	0.00109148	2.55527
Mcm8	-1.95205	1.87938	-6.7197	2.90012e-05	0.00109148	2.86354
Celf5	2.23265	1.1571	6.71943	2.9012e-05	0.00109148	2.84373
Cul2	-1.6995	3.97811	-6.71758	2.90856e-05	0.00109183	2.73255
Pik3r5	1.53393	2.69132	6.71359	2.92448e-05	0.00109298	2.73791
Zfp24	-1.08007	5.50674	-6.71409	2.92248e-05	0.00109298	2.55792
Cep57l1	-1.51584	1.7564	-6.69931	2.98226e-05	0.0011097	2.835
Kif18b	-1.16915	3.90859	-6.69992	2.97974e-05	0.0011097	2.68978
Nufip1	-1.57943	3.56103	-6.6927	3.00938e-05	0.00111008	2.7288
Eme1	-1.40143	2.03468	-6.69483	3.0006e-05	0.00111008	2.82008
Elovl6	-1.89552	4.73721	-6.69553	2.99775e-05	0.00111008	2.63981
Fancm	-1.91632	2.6792	-6.69333	3.0068e-05	0.00111008	2.80045
Adamtsl4	1.43117	4.8516	6.68869	3.02599e-05	0.0011121	2.51112
Ddx27	-0.773048	5.44768	-6.68795	3.02907e-05	0.0011121	2.51243
Hspd1	-1.19914	6.91649	-6.68665	3.03449e-05	0.0011121	2.48085
Gtpbp4	-1.04526	4.7435	-6.67873	3.06767e-05	0.00112184	2.57026
Rasa4	1.70338	3.18162	6.66392	3.13073e-05	0.00112481	2.61761
P4htm	1.35177	2.68565	6.66285	3.13532e-05	0.00112481	2.67136
Nampt	-1.23688	5.00895	-6.67052	3.10243e-05	0.00112481	2.54355
Zmym2	-1.61357	4.90653	-6.67476	3.08441e-05	0.00112481	2.57942
Itm2c	1.28469	8.47179	6.66559	3.12355e-05	0.00112481	2.5195
Zc3h15	-1.53033	5.44007	-6.67016	3.10399e-05	0.00112481	2.52127
Ints12	-1.3136	3.02779	-6.66311	3.13422e-05	0.00112481	2.71992
Zfp39	-1.74283	1.45014	-6.67025	3.1036e-05	0.00112481	2.80004
Alms1	-2.26176	2.21689	-6.66495	3.12628e-05	0.00112481	2.78672
Crnkl1	-1.83154	4.19422	-6.64907	3.19538e-05	0.0011262	2.62266
Fbxo11	-1.77315	4.66721	-6.64481	3.21417e-05	0.0011262	2.56882
Piezo1	1.05404	7.72326	6.64474	3.21447e-05	0.0011262	2.46001
Pdlim4	1.57597	3.22606	6.65272	3.17934e-05	0.0011262	2.59985
Apool	-1.79874	3.0287	-6.64782	3.20086e-05	0.0011262	2.7147
Itga2b	1.46389	1.62299	6.6496	3.19303e-05	0.0011262	2.73201
Zfp146	-1.98892	4.45154	-6.65916	3.15128e-05	0.0011262	2.62144
Mis18bp1	-3.115	1.83741	-6.65203	3.18237e-05	0.0011262	2.7713
Sned1	-1.67139	6.09879	-6.65202	3.18241e-05	0.0011262	2.45869
Flg2	4.54056	-4.48536	6.64379	3.21867e-05	0.0011262	2.137
Dpep2	1.66331	1.13945	6.65011	3.19081e-05	0.0011262	2.75487
Lrrc51	1.31008	2.16826	6.65825	3.15525e-05	0.0011262	2.70949
Acp1	-0.984136	5.38402	-6.63749	3.24673e-05	0.00113328	2.4531
RP24-428L4.2	-1.58683	3.15741	-6.63627	3.25222e-05	0.00113328	2.68175
Csf3r	1.60084	1.69317	6.61874	3.33184e-05	0.00115865	2.68345
Cnot6	-1.11249	6.44407	-6.61723	3.3388e-05	0.0011587	2.38174
B430306N03Rik	1.78568	2.02826	6.61522	3.34811e-05	0.00115956	2.65216
Fam214b	0.849386	5.86811	6.61189	3.36352e-05	0.00116253	2.36781
Cast	-1.97882	4.29283	-6.60934	3.37539e-05	0.00116427	2.56529
Fignl1	-1.53331	3.27956	-6.60278	3.40619e-05	0.00117015	2.62461
Aifm1	-0.873427	4.36137	-6.60419	3.39952e-05	0.00117015	2.49397
Vrk1	-1.23745	5.17445	-6.59272	3.45394e-05	0.00118416	2.41753
Nxpe5	1.68116	2.91158	6.58801	3.47651e-05	0.0011895	2.53757
Rnaseh2b	-1.52916	3.6188	-6.58479	3.49207e-05	0.00119242	2.57045
Pms1	-2.17558	1.306	-6.58225	3.5044e-05	0.00119387	2.67928
Ptcd3	-1.39758	4.74213	-6.58102	3.51034e-05	0.00119387	2.44989
Ncf1	1.63082	3.13047	6.57252	3.55199e-05	0.00120562	2.49488
1700007K13Rik	1.88011	2.55927	6.56842	3.57222e-05	0.0012057	2.53927
Kcnj4	3.51457	-1.29928	6.56817	3.57348e-05	0.0012057	2.59221
Alox5ap	1.87206	3.51192	6.56895	3.5696e-05	0.0012057	2.44752
Taf1	-1.65379	4.37413	-6.56332	3.59761e-05	0.00121103	2.47472
Cgnl1	-1.37114	6.86832	-6.56213	3.60354e-05	0.00121103	2.30314
Ccdc91	-0.996181	5.68312	-6.55848	3.62188e-05	0.0012148	2.32026
Syncrip	-1.33316	5.85642	-6.55592	3.6348e-05	0.00121673	2.31994
Esyt1	0.920121	5.31452	6.55366	3.64619e-05	0.00121743	2.29501
Zkscan1	-1.29919	4.64392	-6.55267	3.65123e-05	0.00121743	2.41385
Ptpn2	-1.70134	3.5645	-6.54828	3.67357e-05	0.0012201	2.531
Mns1	-2.44382	1.63376	-6.54873	3.67129e-05	0.0012201	2.63848
Abca7	0.885028	5.51023	6.54598	3.68537e-05	0.00122163	2.27793
Sh3bgrl	-1.31449	5.7486	-6.54164	3.70767e-05	0.00122663	2.30481
Lat2	1.79011	3.60184	6.53745	3.72934e-05	0.00123141	2.39442
Lcn8	4.24175	-2.55222	6.53185	3.75855e-05	0.00123625	2.34354
Orai2	1.24063	3.38187	6.53212	3.75711e-05	0.00123625	2.41967
Lrrfip1	-1.5453	7.69102	-6.52493	3.79495e-05	0.00124581	2.26116
Igsf3	-1.17973	6.88357	-6.52346	3.80274e-05	0.00124597	2.24521
Hist1h3f	2.44009	-1.56224	6.52064	3.8177e-05	0.00124846	2.49309
Magi1	-1.17981	4.217	-6.51749	3.83449e-05	0.00124915	2.40055
Ercc6l	-2.13235	2.43389	-6.51844	3.82941e-05	0.00124915	2.57814
Lamb1	-1.99439	6.2192	-6.51453	3.85035e-05	0.00125057	2.26752
Anp32e	-0.795078	6.15404	-6.50713	3.89034e-05	0.00125057	2.22205
Brca1	-1.62029	3.34353	-6.51244	3.86163e-05	0.00125057	2.49533
Iqgap3	-1.11418	4.52905	-6.50758	3.88788e-05	0.00125057	2.35032
Inpp4b	-1.93303	3.51618	-6.50999	3.87482e-05	0.00125057	2.49014
Plcb2	1.80063	0.535642	6.50864	3.88214e-05	0.00125057	2.58159
Ntrk3	1.48692	1.79121	6.51121	3.86826e-05	0.00125057	2.52917
Cenpq	-2.28639	2.25248	-6.50461	3.90403e-05	0.0012526	2.56876
Neurl1a	1.49272	1.19614	6.50285	3.91364e-05	0.00125332	2.55246
Trim37	-0.809238	4.84968	-6.496	3.95126e-05	0.0012559	2.28616
Golga5	-1.36665	4.52353	-6.49524	3.95549e-05	0.0012559	2.34639
Ezh2	-1.81059	5.00206	-6.49411	3.96171e-05	0.0012559	2.32262
Zfp157	-1.63742	2.78527	-6.49363	3.9644e-05	0.0012559	2.51064
Hirip3	-1.73403	3.48389	-6.49376	3.96366e-05	0.0012559	2.46165
Sacs	-2.03037	2.58574	-6.49334	3.96598e-05	0.0012559	2.53356
Carhsp1	1.1225	5.85655	6.4913	3.9773e-05	0.00125714	2.19503
Clpx	-1.48275	4.32989	-6.48878	3.99132e-05	0.00125923	2.36396
Anxa8	3.32218	0.22564	6.48744	3.9988e-05	0.00125925	2.55624
Card19	1.26845	4.96242	6.48453	4.01512e-05	0.00126205	2.21043
Gm14326	-1.51087	1.66119	-6.48208	4.02891e-05	0.00126405	2.5446
Ubald1	0.852232	6.10299	6.47993	4.04104e-05	0.00126552	2.17613
Sass6	-1.60583	1.70862	-6.47586	4.06417e-05	0.00127043	2.53597
Myo1f	1.58957	3.71049	6.47164	4.08823e-05	0.0012756	2.29132
Utp14b	-2.01542	3.94155	-6.46469	4.12822e-05	0.00128572	2.39333
Depdc1b	-1.58226	1.7729	-6.45269	4.19828e-05	0.00129365	2.50238
Naa50	-1.0939	7.03796	-6.45528	4.18303e-05	0.00129365	2.14689
Trem2	2.17733	5.38814	6.45441	4.18815e-05	0.00129365	2.16143
Eif2d	1.11183	6.86005	6.45578	4.18014e-05	0.00129365	2.15782
Card6	-1.2114	3.64338	-6.45251	4.19934e-05	0.00129365	2.36718
Adam10	-1.41067	7.27792	-6.45441	4.18815e-05	0.00129365	2.15039
Socs3	0.873703	4.5124	6.44902	4.21995e-05	0.00129765	2.19302
Psmd12	-1.19191	5.62538	-6.44175	4.26326e-05	0.00130778	2.16211
1600014C10Rik	1.01301	5.41148	6.44091	4.26826e-05	0.00130778	2.12787
Dek	-2.23957	4.02263	-6.43802	4.28566e-05	0.00131075	2.35783
Fyttd1	-1.0486	5.87895	-6.43326	4.31442e-05	0.00131718	2.13017
Dcaf13	-0.964669	5.10115	-6.43089	4.32883e-05	0.00131811	2.17605
Ucp2	1.54692	6.75211	6.43021	4.33297e-05	0.00131811	2.1245
Crip1	1.58415	7.66716	6.41567	4.42249e-05	0.00131892	2.13355
Gadd45b	0.948587	3.33547	6.41359	4.43549e-05	0.00131892	2.26147
H13	1.30192	7.83805	6.42046	4.39279e-05	0.00131892	2.14286
Dld	-1.18725	5.79862	-6.41349	4.4361e-05	0.00131892	2.11015
Tmigd1	-3.15571	2.49488	-6.41343	4.43647e-05	0.00131892	2.45071
Psmc6	-1.26368	5.90309	-6.42367	4.373e-05	0.00131892	2.12242
Dnaja1	-1.46784	6.61505	-6.42575	4.36024e-05	0.00131892	2.10785
Mphosph9	-1.3786	3.22338	-6.4187	4.40368e-05	0.00131892	2.36312
Taf1b	-1.51851	3.18398	-6.42189	4.38396e-05	0.00131892	2.37682
Col4a4	-1.21247	6.28203	-6.42118	4.38836e-05	0.00131892	2.10233
Zfp763	-1.41457	2.22035	-6.4226	4.37955e-05	0.00131892	2.43982
Zfp825	-1.48493	2.21106	-6.41463	4.42896e-05	0.00131892	2.43032
Lockd	-1.58972	3.68355	-6.41517	4.42561e-05	0.00131892	2.32562
Smad6	1.09393	2.40963	6.41096	4.45193e-05	0.0013212	2.34659
Ltv1	-1.80853	3.57257	-6.40926	4.46264e-05	0.00132208	2.33746
Ranbp2	-2.20311	4.74412	-6.40471	4.49134e-05	0.00132826	2.24183
Usp34	-1.76072	5.85106	-6.40329	4.50028e-05	0.0013286	2.11712
Twistnb	-1.55402	3.56994	-6.39977	4.52271e-05	0.0013306	2.31349
Etfa	-0.80293	5.92465	-6.40008	4.52073e-05	0.0013306	2.07237
Tcerg1	-1.36448	4.60224	-6.39357	4.56244e-05	0.00133997	2.19108
Ppp4r3b	-1.6469	4.50626	-6.38782	4.5996e-05	0.00134856	2.20875
Klhl30	1.57349	1.97609	6.38373	4.62622e-05	0.0013517	2.33413
Filip1	-1.6581	2.571	-6.38453	4.62101e-05	0.0013517	2.37246
Krr1	-1.53323	4.08419	-6.38086	4.645e-05	0.00135486	2.23545
Palm	1.4848	5.23567	6.37832	4.66172e-05	0.00135741	2.04434
Ctsa	0.970924	9.20929	6.37531	4.68158e-05	0.00136086	2.12191
Slmap	-1.67958	6.10065	-6.37334	4.69467e-05	0.00136233	2.0542
Rbm6	-1.69003	4.9068	-6.37087	4.71108e-05	0.00136314	2.14594
Bclaf1	-2.3753	5.08209	-6.37008	4.71631e-05	0.00136314	2.16923
Nsl1	-1.30337	2.86335	-6.36931	4.72148e-05	0.00136314	2.31925
Arhgap5	-1.70709	3.73958	-6.36338	4.76124e-05	0.00136996	2.25185
Thoc7	-1.0364	4.88409	-6.36373	4.75892e-05	0.00136996	2.10169
Spc24	-1.32122	3.27707	-6.35658	4.80731e-05	0.00138088	2.26734
Gmnn	-1.21708	3.00556	-6.35182	4.83981e-05	0.00138089	2.28036
Rhobtb3	-1.09509	4.86236	-6.35376	4.82651e-05	0.00138089	2.09222
Il21r	1.59446	1.6492	6.35346	4.82861e-05	0.00138089	2.31548
Cd300lb	1.50346	2.58431	6.35202	4.83841e-05	0.00138089	2.23571
C330027C09Rik	-3.59378	2.97788	-6.3458	4.88124e-05	0.00139038	2.34854
Mis12	-1.27074	4.44172	-6.33976	4.92325e-05	0.0014	2.12483
Egfl8	1.94668	2.10167	6.3366	4.94537e-05	0.00140394	2.24943
Nfib	-0.868185	7.3454	-6.33511	4.9558e-05	0.00140456	1.97599
Rasa1	-2.24723	3.73097	-6.33256	4.97381e-05	0.00140731	2.23304
Ddx18	-0.789167	4.96391	-6.32919	4.99762e-05	0.0014117	2.03085
Cyba	2.48698	5.95253	6.32448	5.03114e-05	0.00141881	1.97288
Exoc3l2	1.28864	3.47426	6.32047	5.05988e-05	0.00142229	2.10177
Cbx3	-1.31998	5.64081	-6.31919	5.06909e-05	0.00142229	1.98686
Fam69b	1.57781	2.31921	6.31811	5.07692e-05	0.00142229	2.21066
Rlf	-1.48863	4.58478	-6.31845	5.07444e-05	0.00142229	2.09032
Hspa9	-0.919528	7.14604	-6.31277	5.11556e-05	0.00142607	1.93852
Anp32b	-0.94802	6.94454	-6.31301	5.1138e-05	0.00142607	1.93563
Zfp729b	-2.0283	1.72845	-6.3144	5.10374e-05	0.00142607	2.31933
S100a4	1.95344	1.40524	6.30288	5.18808e-05	0.00144392	2.2551
Man2b2	0.867746	7.07939	6.30115	5.20087e-05	0.00144511	1.93344
Cdc27	-1.29374	5.41772	-6.29148	5.27294e-05	0.00144623	1.96103
Grina	1.15924	8.70306	6.29262	5.26438e-05	0.00144623	1.98474
Mcm6	-1.12864	6.05906	-6.29223	5.2673e-05	0.00144623	1.91714
Rfc1	-1.07613	4.64745	-6.29636	5.2364e-05	0.00144623	2.02834
Cpz	2.16683	2.19435	6.2941	5.25328e-05	0.00144623	2.17651
Neil3	-2.51247	2.08363	-6.29598	5.23928e-05	0.00144623	2.29113
Ppp2r3a	-1.34444	6.07752	-6.29387	5.25501e-05	0.00144623	1.92549
Brwd3	-1.74836	2.15868	-6.29453	5.25011e-05	0.00144623	2.27108
Pak1ip1	-0.920778	4.97972	-6.28657	5.30999e-05	0.00144938	1.97302
Tmem104	0.924503	6.71976	6.28757	5.3024e-05	0.00144938	1.90322
Ccdc47	-1.22687	6.07068	-6.28685	5.30787e-05	0.00144938	1.91175
Tmbim4	1.01604	6.47778	6.28521	5.32024e-05	0.00144985	1.89533
Fxr1	-1.58779	5.35725	-6.28365	5.33213e-05	0.00145077	1.97015
Osbpl1a	-1.04615	4.91074	-6.28059	5.35544e-05	0.00145478	1.97717
Yme1l1	-1.74973	5.54809	-6.27783	5.37659e-05	0.0014582	1.95448
Fmr1	-1.70819	4.17636	-6.27323	5.41193e-05	0.00146544	2.07909
Eapp	-0.830843	5.07505	-6.27167	5.42402e-05	0.00146638	1.93792
Hepacam	2.369	-0.165175	6.26805	5.45214e-05	0.00147164	2.26058
Fmnl2	-1.3678	6.44127	-6.26579	5.46974e-05	0.00147172	1.87254
Adam17	-1.01468	6.10939	-6.26638	5.46515e-05	0.00147172	1.87382
Hectd1	-1.16653	6.63246	-6.2643	5.48136e-05	0.00147252	1.86391
Slc15a3	1.99156	3.83218	6.26188	5.5004e-05	0.00147323	1.969
Plekhb2	0.809719	5.69975	6.26054	5.51092e-05	0.00147323	1.85452
Zbtb7b	0.884686	5.65631	6.2596	5.51829e-05	0.00147323	1.85409
Cenpe	-2.74172	2.48064	-6.25956	5.51867e-05	0.00147323	2.22938
Evi5	-1.0681	5.0834	-6.24171	5.66129e-05	0.00147897	1.90437
Msh3	-1.66937	2.52167	-6.23873	5.6855e-05	0.00147897	2.1693
Cyth4	1.2945	4.50648	6.25026	5.59248e-05	0.00147897	1.89598
Mapk4	-1.30295	3.94336	-6.24285	5.65209e-05	0.00147897	2.03694
Tyms	-1.07664	4.34159	-6.24066	5.66987e-05	0.00147897	1.97914
Pik3ca	-1.03406	5.36766	-6.25372	5.56487e-05	0.00147897	1.89641
Ift81	-1.80497	2.76303	-6.23705	5.69924e-05	0.00147897	2.15417
Cnbp	-0.814372	8.48611	-6.2456	5.62986e-05	0.00147897	1.88261
Atr	-1.97461	3.33732	-6.24705	5.6182e-05	0.00147897	2.13112
Npat	-1.83619	3.46373	-6.24893	5.60313e-05	0.00147897	2.11756
Fam208b	-2.55019	2.60754	-6.24043	5.67172e-05	0.00147897	2.19214
Ly6d	3.91681	-1.19263	6.2532	5.56904e-05	0.00147897	2.20171
Metrnl	1.49131	4.03885	6.23728	5.69735e-05	0.00147897	1.91656
Dnajc21	-2.60219	2.08194	-6.2401	5.67443e-05	0.00147897	2.21481
Lgr4	-1.27863	5.24927	-6.25345	5.56701e-05	0.00147897	1.91791
Bcl3	1.04155	2.42575	6.24597	5.62691e-05	0.00147897	2.10875
Ipo7	-1.61821	6.47009	-6.25151	5.5825e-05	0.00147897	1.85702
Csnk1g3	-1.37205	4.04628	-6.23629	5.70542e-05	0.00147897	2.02053
Gm13963	-1.59695	1.75495	-6.2399	5.67602e-05	0.00147897	2.20847
Zfp426	-1.41491	3.18643	-6.23447	5.7203e-05	0.00148057	2.10338
Eif2a	-1.40363	4.70851	-6.23148	5.74486e-05	0.00148467	1.94523
Anpep	1.71194	4.92081	6.22867	5.76807e-05	0.00148841	1.83784
Hmgb3	-0.872975	4.30907	-6.22713	5.78079e-05	0.00148943	1.95218
Gm14295	-1.58705	1.22989	-6.22376	5.8088e-05	0.00149438	2.19937
Esrra	0.861375	5.84719	6.21705	5.86497e-05	0.00150459	1.7882
Nckap1	-0.903299	8.62852	-6.21691	5.86617e-05	0.00150459	1.84425
Avl9	-1.33541	4.86909	-6.21497	5.88248e-05	0.00150541	1.89996
Wdhd1	-1.6995	3.09046	-6.21442	5.88709e-05	0.00150541	2.09304
Tnfsf4	3.60015	-3.05439	6.21328	5.89676e-05	0.00150562	1.85846
Ckmt1	3.56716	-1.72088	6.21141	5.9126e-05	0.0015074	2.09901
Dlgap4	0.86655	6.73877	6.20869	5.93577e-05	0.00151104	1.78528
Suco	-1.23212	5.05155	-6.20578	5.96062e-05	0.0015151	1.86229
Fndc10	1.53646	4.62655	6.20186	5.99427e-05	0.00152138	1.81431
Cdc20	-1.16979	5.76252	-6.19982	6.01188e-05	0.00152165	1.79476
Camsap2	-0.918289	4.87229	-6.19966	6.01324e-05	0.00152165	1.85412
Pitpnm2	1.15897	3.56758	6.18844	6.11105e-05	0.00154411	1.90011
Crbn	-1.47035	3.81651	-6.18431	6.14748e-05	0.00155097	1.97332
Snx6	-1.00172	5.9493	-6.1833	6.15644e-05	0.00155097	1.75536
Cyp51	-1.02931	6.34983	-6.17959	6.18934e-05	0.00155508	1.73835
Mllt3	-1.26289	4.6256	-6.1794	6.19107e-05	0.00155508	1.86842
Arhgef39	-1.74552	2.03477	-6.17483	6.23197e-05	0.00156305	2.10798
Eif3a	-1.9917	6.06054	-6.17219	6.25566e-05	0.00156668	1.77193
Rabep1	-1.03325	5.47623	-6.16617	6.31022e-05	0.0015757	1.75742
Purb	-1.22908	6.90533	-6.16642	6.30792e-05	0.0015757	1.71824
Slc29a3	0.951341	4.14722	6.1612	6.35556e-05	0.00158343	1.80119
Rrm2	-1.24035	5.43028	-6.16074	6.35979e-05	0.00158343	1.76261
Utp14a	-1.04568	4.30319	-6.1586	6.37943e-05	0.00158368	1.86054
Cxx1b	1.20168	4.83374	6.15923	6.37368e-05	0.00158368	1.737
Slc26a4	-2.73418	5.87922	-6.14949	6.46391e-05	0.00158452	1.79165
Nmi	-1.47632	3.88275	-6.15153	6.44487e-05	0.00158452	1.91809
Rad51	-1.12251	3.69902	-6.1518	6.44236e-05	0.00158452	1.92043
Uaca	-1.38379	4.21654	-6.15178	6.4426e-05	0.00158452	1.87691
Brsk1	1.28964	3.95067	6.15001	6.459e-05	0.00158452	1.79853
Cog5	-1.04542	4.78202	-6.14919	6.46667e-05	0.00158452	1.79484
Insig1	-1.04757	6.28889	-6.15328	6.42862e-05	0.00158452	1.70038
Zfp748	-1.40425	2.09298	-6.15009	6.45832e-05	0.00158452	2.06172
Mir6236	0.97103	3.39573	6.1561	6.40252e-05	0.00158452	1.87666
Cep57	-2.02717	3.19932	-6.14552	6.50105e-05	0.00159065	1.9971
Eri2	-1.08364	3.53534	-6.14379	6.51735e-05	0.00159176	1.92359
Abhd4	0.972404	8.12366	6.14305	6.52429e-05	0.00159176	1.7383
Pmm1	1.5475	6.99939	6.1401	6.55215e-05	0.00159626	1.70135
Cltc	-1.23474	8.58942	-6.1382	6.57015e-05	0.00159836	1.72093
Frem2	-1.78443	3.88836	-6.13703	6.58127e-05	0.00159878	1.91063
Sumo1	-0.801811	5.97001	-6.1344	6.60635e-05	0.00160258	1.67551
Tdrd3	-1.29662	3.05731	-6.13212	6.62816e-05	0.00160452	1.96107
Rcan1	0.928975	5.77884	6.12922	6.65609e-05	0.00160452	1.65727
Slc39a10	-1.13518	4.45527	-6.13079	6.64095e-05	0.00160452	1.80716
Usp8	-1.15899	5.38816	-6.12865	6.66152e-05	0.00160452	1.71368
Ly6a	2.00969	5.20259	6.1289	6.65913e-05	0.00160452	1.68068
Ltbp2	0.939389	4.42924	6.12612	6.68598e-05	0.00160814	1.7214
Vsir	1.56635	4.86593	6.12167	6.72916e-05	0.00161395	1.67913
Dars	-1.15797	6.03496	-6.12192	6.72673e-05	0.00161395	1.66432
Fgr	1.50446	2.18592	6.11896	6.75567e-05	0.00161803	1.93474
Ms4a4c	2.30679	-0.386527	6.11287	6.81551e-05	0.00162322	2.04699
Adam23	1.38496	2.27619	6.11433	6.80105e-05	0.00162322	1.92261
Crlf2	1.65337	4.21022	6.11295	6.81466e-05	0.00162322	1.71378
Haus6	-1.53131	3.96984	-6.11405	6.80388e-05	0.00162322	1.85649
Atf3	1.21806	3.97631	6.11063	6.83768e-05	0.00162622	1.73821
Rhov	2.08683	0.547362	6.10587	6.88496e-05	0.00163518	2.02171
Ppp1r13l	0.839914	3.54131	6.10478	6.8959e-05	0.00163549	1.78753
Acp5	1.99226	5.07649	6.097	6.97417e-05	0.00164583	1.63687
Rbm27	-1.23119	3.72222	-6.09929	6.951e-05	0.00164583	1.845
Sdad1	-1.23332	3.96362	-6.0966	6.97819e-05	0.00164583	1.81528
Itgam	1.4766	2.15745	6.09784	6.96567e-05	0.00164583	1.90763
Rbm47	1.76179	0.400356	6.09479	6.99652e-05	0.00164787	2.01334
Metap2	-1.08296	6.51343	-6.09367	7.00792e-05	0.00164827	1.60746
Gtf2h2	-1.17845	2.98544	-6.08472	7.09958e-05	0.00166752	1.89339
Depdc1a	-3.74112	0.233147	-6.07784	7.17091e-05	0.00168039	1.85421
Ccl2	1.20651	2.56221	6.07753	7.17416e-05	0.00168039	1.84456
Fbxw4	0.761943	4.94486	6.07523	7.19814e-05	0.00168369	1.60628
Trnp1	2.07322	0.277723	6.06917	7.26192e-05	0.00169628	1.97959
Rad54l	-1.74165	2.72429	-6.06763	7.27824e-05	0.00169776	1.91091
Med21	-1.04544	4.71064	-6.06649	7.2903e-05	0.00169824	1.67826
Exo1	-1.82191	2.57465	-6.06242	7.3336e-05	0.00170599	1.91702
Gigyf2	-1.06264	4.9564	-6.05897	7.37055e-05	0.00171224	1.64202
Alox5	1.91016	-0.0439532	6.05706	7.39113e-05	0.00171234	1.9698
Ctdspl2	-1.15241	3.71392	-6.05733	7.38814e-05	0.00171234	1.78024
Ddx1	-0.896244	6.68875	-6.05236	7.44188e-05	0.00172131	1.54202
Fnbp1l	-1.34874	3.90564	-6.0516	7.45006e-05	0.00172131	1.76029
Tpp2	-1.67624	4.72339	-6.05053	7.46173e-05	0.00172167	1.68979
Csf1	0.911529	4.97211	6.04438	7.52892e-05	0.00173308	1.55634
Larp4	-0.931193	5.71731	-6.04414	7.53157e-05	0.00173308	1.55429
Fam83d	-1.37698	3.26551	-6.043	7.54413e-05	0.00173362	1.81409
Dhx36	-1.3321	5.04744	-6.04023	7.57468e-05	0.00173595	1.62032
Rpl5	-1.27968	8.26294	-6.04033	7.5735e-05	0.00173595	1.56021
Uchl5	-1.34316	3.78842	-6.03554	7.62666e-05	0.00174529	1.7487
Cir1	-1.24636	3.58317	-6.0347	7.63597e-05	0.00174529	1.76385
Snx13	-1.46808	5.66872	-6.02406	7.75555e-05	0.00176744	1.54984
Nckap1l	1.36269	4.27711	6.02373	7.75929e-05	0.00176744	1.57518
Rac2	1.77584	4.02255	6.02331	7.76407e-05	0.00176744	1.59513
Emp3	1.59087	7.38829	6.0204	7.79714e-05	0.0017726	1.53414
0610010F05Rik	-1.2846	3.39008	-6.01745	7.83083e-05	0.00177551	1.76036
Zfp65	-1.53494	2.16697	-6.01775	7.82744e-05	0.00177551	1.87007
Orc6	-0.961263	4.2255	-6.01417	7.86856e-05	0.00178169	1.64855
Plk4	-1.88185	2.94805	-6.01288	7.88334e-05	0.00178266	1.81896
Dnajc7	-1.09836	6.34347	-6.01092	7.90601e-05	0.00178464	1.48479
Ergic2	-1.11745	5.73691	-6.00941	7.92355e-05	0.00178464	1.50723
Fam105a	0.969778	3.11021	6.00981	7.9189e-05	0.00178464	1.69118
Rab7b	1.55333	3.42334	6.00509	7.97378e-05	0.00179357	1.63342
Sox6	-0.742891	6.73463	-6.00315	7.99639e-05	0.00179628	1.46653
Mfn1	-0.997445	5.37254	-5.99847	8.05137e-05	0.00179676	1.51049
Ccdc77	-2.03877	2.46025	-5.99866	8.04914e-05	0.00179676	1.839
Lingo1	1.96107	-0.462211	6.0019	8.01107e-05	0.00179676	1.89308
Cd80	1.65658	0.0990291	5.99853	8.05074e-05	0.00179676	1.88598
Col22a1	2.14557	1.75483	6.00098	8.02193e-05	0.00179676	1.78834
Trnt1	-1.58005	4.11912	-5.9918	8.13042e-05	0.00180767	1.6609
Ssx2ip	-0.871138	3.71017	-5.99166	8.1321e-05	0.00180767	1.66849
Wapl	-0.942474	5.59368	-5.99281	8.11842e-05	0.00180767	1.48364
Ccdc174	-1.39347	3.71356	-5.99059	8.14493e-05	0.00180815	1.69137
2210408I21Rik	-1.78344	0.917246	-5.98969	8.1556e-05	0.00180816	1.87711
Lima1	-0.695654	7.54667	-5.98614	8.19827e-05	0.00181212	1.4579
Ccdc181	-1.47152	2.89051	-5.98671	8.19137e-05	0.00181212	1.76795
Ttc3	-1.30783	7.99644	-5.98554	8.20543e-05	0.00181212	1.46729
Arhgap31	-1.0749	8.73223	-5.98006	8.27166e-05	0.00182438	1.48911
Ddx3x	-1.49636	7.08875	-5.97714	8.30721e-05	0.00182748	1.43504
Ercc6l2	-1.69588	3.22347	-5.97797	8.29703e-05	0.00182748	1.73488
Fam63b	-0.864395	6.76782	-5.97604	8.32058e-05	0.00182805	1.42598
Map4k5	-1.23321	5.56936	-5.97414	8.34388e-05	0.00183081	1.46984
Snrpd1	-0.910882	4.85504	-5.97107	8.38146e-05	0.00183668	1.51114
Gpaa1	0.921615	6.73878	5.96964	8.3992e-05	0.0018382	1.42438
Emilin2	1.39539	3.60242	5.95818	8.54181e-05	0.00184332	1.54569
Tk1	-0.997836	5.42761	-5.9594	8.52647e-05	0.00184332	1.44634
Cit	-1.93211	2.85489	-5.96264	8.48595e-05	0.00184332	1.75352
Nucb2	-1.70439	3.25928	-5.95998	8.5192e-05	0.00184332	1.7054
Pus3	-1.88457	2.03781	-5.95915	8.5296e-05	0.00184332	1.80211
Trim33	-1.49708	4.09535	-5.96139	8.50158e-05	0.00184332	1.61285
Rsrc1	-0.841188	4.55492	-5.9602	8.51643e-05	0.00184332	1.52282
Ppp1r15a	0.818094	5.34951	5.95832	8.54003e-05	0.00184332	1.40707
Glipr1	1.66822	2.27345	5.96037	8.51433e-05	0.00184332	1.68868
Ahnak2	1.04976	7.73037	5.95823	8.54115e-05	0.00184332	1.44413
RP24-422N15.4	-1.67421	0.782272	-5.96364	8.47348e-05	0.00184332	1.84047
Nin	-1.44908	4.17174	-5.9549	8.58303e-05	0.00184436	1.59207
Cenpc1	-1.9164	2.52779	-5.95636	8.56468e-05	0.00184436	1.76832
Gtf3c3	-1.02165	4.10174	-5.95435	8.59e-05	0.00184436	1.57545
A830019P07Rik	-1.24247	4.24144	-5.95607	8.56836e-05	0.00184436	1.57427
Ndc1	-0.823728	4.83013	-5.95062	8.63724e-05	0.00185216	1.47812
AI314180	-1.70945	5.68234	-5.94885	8.65977e-05	0.00185465	1.44701
Inpp5d	1.21286	3.46356	5.94529	8.7053e-05	0.00186206	1.54602
Zfp644	-1.43639	3.10453	-5.94416	8.71984e-05	0.00186283	1.68436
Nr1h3	1.92911	3.20484	5.94172	8.75119e-05	0.00186477	1.55485
Cd5l	2.52903	5.36062	5.94201	8.74746e-05	0.00186477	1.40283
Ctxn1	1.10865	5.12413	5.94089	8.76183e-05	0.00186477	1.38973
Crct1	5.8436	-3.36035	5.939	8.78633e-05	0.00186563	1.55723
Pgpep1	1.07517	7.21181	5.93888	8.78784e-05	0.00186563	1.3952
Nolc1	-1.07852	5.22995	-5.93788	8.80073e-05	0.00186604	1.43342
Hcst	2.43159	0.147505	5.93633	8.82096e-05	0.00186708	1.7941
H2-T-ps	2.162	-0.676637	5.93582	8.82759e-05	0.00186708	1.79858
Fbxo5	-1.49658	2.53553	-5.9347	8.84216e-05	0.00186784	1.7217
Cenpp	-1.72989	1.38166	-5.93254	8.87037e-05	0.00187147	1.78936
Gm5424	2.16362	-0.248434	5.92859	8.92212e-05	0.00188006	1.79147
Ska2	-1.00532	3.69619	-5.92596	8.95678e-05	0.00188502	1.57734
Sfrp5	2.91338	0.244083	5.92425	8.97938e-05	0.00188745	1.77239
Opa1	-1.08716	5.49646	-5.92275	8.99923e-05	0.00188928	1.38967
Efhd2	1.27536	6.40662	5.92167	9.01357e-05	0.00188996	1.34807
Fabp5	1.76631	6.87682	5.91822	9.0596e-05	0.00189727	1.3642
Nol10	-0.888285	4.56341	-5.91298	9.12995e-05	0.00190965	1.45274
Ddx46	-1.2413	5.0817	-5.90959	9.1758e-05	0.00191689	1.41278
Lmna	1.34087	9.17888	5.90863	9.18878e-05	0.00191724	1.42709
Zfp654	-2.00854	3.3743	-5.90773	9.20098e-05	0.00191743	1.63059
Fanca	-1.28812	3.40994	-5.90611	9.22313e-05	0.00191777	1.59156
Idi1	-1.74028	3.34851	-5.90579	9.22739e-05	0.00191777	1.61844
Rap1a	-1.043	5.35767	-5.90513	9.23641e-05	0.00191777	1.37126
Rtf1	-0.854937	5.15387	-5.901	9.29292e-05	0.00192689	1.37291
Ydjc	1.23754	2.29204	5.90027	9.303e-05	0.00192689	1.6067
Cebpb	1.43186	2.95367	5.89899	9.3206e-05	0.00192819	1.52867
Slc41a3	0.963894	3.56769	5.89815	9.33225e-05	0.00192825	1.46911
Micu2	-0.857716	5.57494	-5.89702	9.34785e-05	0.00192913	1.33494
Itgb7	2.24827	0.239941	5.89398	9.38996e-05	0.00193027	1.73073
Xpo1	-1.6724	5.61837	-5.89334	9.39879e-05	0.00193027	1.3649
Psip1	-2.08299	4.37644	-5.89436	9.38471e-05	0.00193027	1.51343
Podn	1.34816	1.80673	5.89341	9.39785e-05	0.00193027	1.63883
Pitrm1	-1.02702	5.02978	-5.89157	9.42349e-05	0.00193301	1.37879
Nde1	-0.755835	6.95545	-5.8891	9.45803e-05	0.00193776	1.29444
Rbm18	-0.757504	5.091	-5.88525	9.51207e-05	0.00194648	1.3497
Bhlhb9	-1.3564	3.40212	-5.8798	9.58913e-05	0.00195989	1.55643
2700049A03Rik	-1.23	2.85443	-5.87829	9.6105e-05	0.0019619	1.60059
Efcab11	-1.60553	1.38646	-5.87478	9.66065e-05	0.00196978	1.70439
Zbtb42	1.13162	4.10949	5.8718	9.7035e-05	0.00197202	1.36327
Zfp617	-1.71256	2.45164	-5.87159	9.70647e-05	0.00197202	1.64234
Brip1os	-0.67561	6.06826	-5.87209	9.69927e-05	0.00197202	1.26967
Ubr5	-1.36144	6.3878	-5.86847	9.75144e-05	0.00197644	1.27146
BC055324	-1.23634	2.88667	-5.86898	9.74413e-05	0.00197644	1.58447
Ncor1	-1.02442	6.33185	-5.86487	9.80369e-05	0.00197871	1.25944
Zfp605	-2.07471	0.533539	-5.86527	9.79778e-05	0.00197871	1.69461
Pla2g2e	1.23671	6.3349	5.86369	9.82083e-05	0.00197871	1.25688
Rbm41	-2.71061	0.577727	-5.86621	9.78411e-05	0.00197871	1.6811
Dact1	-1.07588	5.63674	-5.86369	9.82075e-05	0.00197871	1.28824
Slc4a1ap	-1.17962	3.35011	-5.85781	9.90691e-05	0.00199134	1.52012
Jund	1.58495	7.20449	5.85819	9.90124e-05	0.00199134	1.27926
Zfp68	-2.27677	3.412	-5.85673	9.92276e-05	0.00199217	1.56239
Ss18	-0.823221	6.31114	-5.85566	9.93847e-05	0.00199297	1.24189
Car2	-0.839862	10.12	-5.85391	9.96438e-05	0.00199581	1.35106
Grn	0.987474	9.68314	5.85181	9.99554e-05	0.0019997	1.35389
Golga3	-0.932998	4.75612	-5.85069	0.000100121	0.00199979	1.33831
Plppr2	0.885254	4.63491	5.85019	0.000100195	0.00199979	1.28399
Psmc3ip	-1.33262	2.36903	-5.8474	0.000100613	0.00200577	1.59998
Tmem178	1.17668	1.68339	5.84551	0.000100895	0.00200904	1.58142
Selenot	-0.893408	6.89651	-5.84459	0.000101033	0.00200942	1.22513
Caprin1	-1.08907	8.07516	-5.84311	0.000101256	0.00201151	1.25318
Nek1	-1.84794	3.47194	-5.84148	0.000101501	0.00201338	1.51393
Slfn2	1.98976	3.75398	5.84091	0.000101586	0.00201338	1.34209
Osbpl5	0.797457	4.88841	5.83978	0.000101757	0.00201442	1.24946
Bnip3l	-1.03824	7.10732	-5.83418	0.000102609	0.0020242	1.21275
Uba3	-1.18598	5.64933	-5.83495	0.000102492	0.0020242	1.24811
Mapk6	-1.14963	5.76294	-5.83463	0.00010254	0.0020242	1.23878
C330007P06Rik	-1.21015	4.57635	-5.83085	0.000103118	0.00203189	1.34392
Def6	1.24809	4.21733	5.82545	0.00010395	0.00203648	1.27905
Arhgap9	1.6797	2.36244	5.82682	0.000103739	0.00203648	1.47765
Rfwd2	-0.884406	5.70488	-5.82643	0.000103798	0.00203648	1.21943
H2afj	1.87921	7.44936	5.82565	0.000103919	0.00203648	1.2422
B3galt5	1.46986	5.0136	5.82553	0.000103938	0.00203648	1.21838
Npdc1	1.11139	7.85005	5.82222	0.000104452	0.00204396	1.24058
Peg13	0.866277	5.44067	5.81655	0.000105338	0.00205893	1.18538
Brcc3	-1.32522	3.49889	-5.81556	0.000105493	0.00205959	1.44747
Erap1	-1.41342	3.80042	-5.81386	0.00010576	0.00206245	1.41752
G6pc3	1.0595	6.46959	5.81238	0.000105994	0.00206464	1.17744
Tbc1d4	-1.31659	5.34342	-5.80657	0.000106916	0.00208021	1.23428
Riok1	-1.2495	3.2245	-5.80377	0.000107363	0.00208577	1.45417
Treml2	1.75716	0.00309607	5.80248	0.000107569	0.00208577	1.60875
2700099C18Rik	-3.80148	0.633401	-5.80262	0.000107547	0.00208577	1.55174
Cenpn	-1.18082	2.56978	-5.79847	0.000108215	0.00209114	1.50523
Dok3	1.26787	2.50483	5.79906	0.00010812	0.00209114	1.43078
Pdzd8	-1.38981	4.94972	-5.79914	0.000108108	0.00209114	1.26527
Arhgap21	-1.37514	5.3952	-5.79637	0.000108556	0.00209367	1.21739
Ppp4r2	-1.1542	5.51758	-5.79614	0.000108593	0.00209367	1.19594
Itgb3bp	-1.81171	3.5227	-5.79419	0.000108909	0.0020974	1.43573
Ccl9	1.48199	4.04547	5.79263	0.000109164	0.00209992	1.24229
Rsf1	-1.33681	4.48753	-5.79048	0.000109514	0.00210428	1.29884
Rnd1	1.18558	1.62979	5.78695	0.000110093	0.00211284	1.4981
Gm10575	1.26114	2.44147	5.78625	0.000110208	0.00211284	1.4184
B230206L02Rik	1.5037	3.38842	5.78436	0.00011052	0.00211643	1.30176
Stom	0.918529	5.3912	5.78066	0.000111133	0.00212578	1.13124
Syn1	2.20004	-0.183371	5.77965	0.000111301	0.0021266	1.57897
Cops5	-0.898608	5.92227	-5.77253	0.000112493	0.00214455	1.12565
Klf2	1.15741	2.83257	5.77315	0.000112388	0.00214455	1.35823
Zfhx4	-1.74432	3.46362	-5.76972	0.000112967	0.00215118	1.40135
Gmps	-0.887756	4.89219	-5.76887	0.000113111	0.00215151	1.19588
Zfp961	-1.17826	3.12322	-5.76714	0.000113404	0.00215467	1.40575
Ly6c1	1.68479	4.3396	5.76476	0.000113809	0.00215995	1.17041
Kif18a	-3.39563	0.733605	-5.759	0.000114794	0.00216897	1.52242
Abcb7	-1.16144	3.65639	-5.75976	0.000114664	0.00216897	1.33724
Vps35	-1.37813	6.44729	-5.75935	0.000114734	0.00216897	1.10097
Hist1h1c	1.4024	6.33448	5.76017	0.000114593	0.00216897	1.09863
Vps13a	-1.93851	2.79032	-5.75728	0.00011509	0.00217215	1.45372
Ccnf	-1.1083	4.18346	-5.75541	0.000115414	0.00217584	1.26662
Relb	1.01563	4.29349	5.75153	0.000116086	0.00218399	1.16036
Socs2	-0.892679	3.73544	-5.7492	0.000116493	0.00218399	1.29806
Fam49a	-0.92941	6.46251	-5.75105	0.00011617	0.00218399	1.07913
Gins1	-1.19781	2.83259	-5.74985	0.000116379	0.00218399	1.40887
Thumpd3	-0.997889	4.73575	-5.74849	0.000116617	0.00218399	1.18666
Rpf2	-1.27011	3.20584	-5.74854	0.000116608	0.00218399	1.37343
Iars2	-0.826756	6.27428	-5.74578	0.000117091	0.00219046	1.07183
C5ar1	1.21259	2.82579	5.7439	0.000117422	0.00219425	1.31301
Pstpip1	1.70951	3.6986	5.74207	0.000117745	0.00219786	1.19788
Sfxn3	0.668567	5.97713	5.73897	0.000118295	0.00220571	1.05526
Trim2	-0.991745	6.93059	-5.73793	0.000118479	0.00220672	1.06012
Aspa	-1.36371	3.30162	-5.73461	0.000119071	0.00221289	1.34635
Nfkb2	0.841002	5.64602	5.73491	0.000119016	0.00221289	1.05311
Pla2g2f	4.49871	-2.91928	5.73052	0.000119804	0.00222409	1.31848
Btg2	1.4642	3.35384	5.72732	0.000120382	0.00223239	1.2185
Rbbp8	-2.13025	2.26996	-5.72503	0.000120796	0.00223761	1.45163
S100a6	1.55189	8.41043	5.7172	0.000122226	0.002256	1.10532
Zfp729a	-1.91282	1.60343	-5.71742	0.000122186	0.002256	1.47336
Oplah	0.934311	2.91681	5.71663	0.000122331	0.002256	1.26879
Chd1	-1.23844	4.96163	-5.71598	0.000122452	0.002256	1.12608
Kiz	-1.63002	3.17171	-5.71788	0.000122101	0.002256	1.34639
Cenpk	-2.32752	0.773638	-5.71242	0.000123108	0.00226564	1.48492
Vps26a	-0.796476	5.86861	-5.70984	0.000123587	0.0022708	1.02701
Gkap1	-1.89497	1.86866	-5.70947	0.000123656	0.0022708	1.44677
Cep295	-2.28371	2.73473	-5.70749	0.000124026	0.00227514	1.39628
Psrc1	0.98702	5.00832	5.70312	0.000124843	0.00228691	1.02764
Utp3	-1.12714	4.35937	-5.70263	0.000124936	0.00228691	1.16585
F10	1.89128	0.934038	5.70019	0.000125395	0.00229285	1.40985
Supt16	-0.832283	6.09713	-5.69735	0.000125934	0.00230022	1.00015
Orc2	-1.13542	4.4699	-5.69168	0.000127015	0.00231748	1.13649
Snx20	1.73008	1.73866	5.68945	0.000127442	0.00232029	1.33057
Mios	-0.915724	4.11644	-5.68955	0.000127422	0.00232029	1.16232
Hist2h3c2	1.18482	1.64092	5.68823	0.000127676	0.00232207	1.34832
Lbr	-0.84615	4.32521	-5.68504	0.000128293	0.00233079	1.12565
Zfp207	-0.733576	7.11462	-5.68364	0.000128564	0.00233323	0.977786
Knl1	-3.32653	1.64456	-5.68086	0.000129103	0.00234051	1.4413
Cdadc1	-0.881092	4.44669	-5.67766	0.000129729	0.00234608	1.10265
Inpp5a	0.845796	6.07169	5.67717	0.000129824	0.00234608	0.95943
Krt14	8.59097	-0.571928	5.67848	0.000129568	0.00234608	1.4229
4930558J18Rik	-2.78174	-1.55051	-5.67621	0.000130014	0.00234701	1.12094
Cul5	-0.836104	4.80618	-5.67532	0.000130188	0.00234766	1.05601
Oas1g	2.1845	-0.0282494	5.67326	0.000130593	0.00235247	1.42102
Sec63	-1.21188	5.49454	-5.67	0.000131238	0.0023565	1.00351
Dis3	-1.60453	3.33286	-5.66933	0.000131371	0.0023565	1.25472
Nkrf	-1.35781	2.21774	-5.6704	0.000131159	0.0023565	1.34795
Smim15	-0.97472	4.50065	-5.66957	0.000131323	0.0023565	1.08925
Fcna	2.26783	1.98272	5.66827	0.000131582	0.0023578	1.26449
AU019823	-1.1184	3.49497	-5.66718	0.000131798	0.00235918	1.21029
Elovl5	-0.661724	6.78702	-5.66639	0.000131955	0.00235951	0.944895
Cdc45	-0.942614	4.08788	-5.66308	0.000132617	0.00236519	1.12574
Orc3	-1.29883	4.6316	-5.66372	0.00013249	0.00236519	1.08426
Wdr43	-1.14762	4.74277	-5.66272	0.00013269	0.00236519	1.06091
Mfge8	1.29844	9.05959	5.66143	0.000132948	0.00236731	1.03956
Frk	-1.69232	2.59813	-5.658	0.000133639	0.00237464	1.31074
Naa15	-1.36554	4.86247	-5.65865	0.000133508	0.00237464	1.05392
Stk4	-0.690852	5.66092	-5.65712	0.000133817	0.00237533	0.950893
Krt10	4.46188	-1.02883	5.65414	0.000134422	0.00238357	1.39907
Rhbdf2	1.35979	2.49221	5.65313	0.000134628	0.00238473	1.20658
Nipbl	-2.3681	4.42899	-5.65018	0.000135231	0.00239292	1.15223
Gm31108	-1.24333	3.05712	-5.64499	0.000136297	0.00240929	1.22852
Nkx3-2	1.63325	-0.405709	5.64408	0.000136485	0.0024101	1.38858
Rev3l	-1.92711	3.80397	-5.64198	0.000136919	0.00241276	1.17987
Nudt4	-0.886226	6.5167	-5.64236	0.00013684	0.00241276	0.907508
Abi2	-1.0078	4.76804	-5.63737	0.000137878	0.00242714	1.0104
Lsr	1.74106	0.351351	5.63403	0.000138578	0.00243694	1.34927
Prnp	0.748302	7.17655	5.63237	0.000138927	0.00244055	0.912226
Jdp2	0.800995	5.0061	5.62966	0.000139498	0.00244806	0.913527
Psma3	-0.825251	6.51248	-5.62888	0.000139663	0.00244843	0.885533
Cul4b	-2.07318	4.02654	-5.62517	0.000140452	0.00245133	1.1389
Rras	1.2696	5.72752	5.62572	0.000140336	0.00245133	0.883441
March9	1.13134	4.53818	5.62471	0.00014055	0.00245133	0.93769
Atp10b	1.34911	3.45484	5.62495	0.000140498	0.00245133	1.05065
Blnk	1.37904	1.96657	5.62607	0.000140261	0.00245133	1.2195
Clec10a	2.32911	2.67795	5.62262	0.000140996	0.00245486	1.11706
Plbd2	0.873108	7.69164	5.62241	0.000141041	0.00245486	0.918784
Khk	1.38795	3.42495	5.62068	0.000141411	0.00245879	1.04616
Erbin	-1.23502	6.01315	-5.6174	0.000142117	0.00246749	0.889289
Zrsr2	-1.13482	4.14771	-5.61701	0.000142202	0.00246749	1.05787
Dtl	-1.63593	3.29001	-5.61373	0.000142912	0.00247728	1.1756
Rabac1	1.67341	7.86333	5.61251	0.000143177	0.0024788	0.921596
Npy	2.63686	-0.743786	5.61199	0.000143291	0.0024788	1.34331
Ncoa7	-1.25241	2.15417	-5.61051	0.000143612	0.00247931	1.25864
Otud6b	-0.965435	5.69255	-5.6109	0.000143526	0.00247931	0.886054
Cd83	1.29583	2.32904	5.60679	0.000144426	0.00248831	1.15471
Kif15	-3.23365	2.09491	-5.60683	0.000144417	0.00248831	1.31933
Selenow	1.49688	8.73233	5.60548	0.000144713	0.00249074	0.941905
Sema4a	1.54249	1.97933	5.60304	0.000145252	0.00249556	1.1786
Tcf20	-0.901358	4.99432	-5.60288	0.000145287	0.00249556	0.926799
Plcb4	-1.8704	3.76691	-5.60208	0.000145464	0.00249609	1.11805
Alg3	0.773514	5.50291	5.59884	0.000146181	0.00250333	0.842326
Zfp846	-1.35906	2.29202	-5.59928	0.000146085	0.00250333	1.23402
Cwc27	-1.78029	2.15252	-5.59288	0.000147513	0.0025236	1.2498
Nfe2l2	-1.14536	6.50482	-5.59084	0.000147971	0.00252666	0.83012
Bmi1	-0.886346	5.66881	-5.58944	0.000148286	0.00252666	0.850602
Lyl1	1.84572	1.22418	5.58946	0.000148283	0.00252666	1.22147
Zfp688	1.15101	4.76551	5.58965	0.000148241	0.00252666	0.863991
Tmem229b	0.925757	4.53235	5.58726	0.000148779	0.00253251	0.881951
Bard1	-1.62819	2.61627	-5.58446	0.000149415	0.0025408	1.19426
Vbp1	-0.986163	4.85858	-5.5822	0.00014993	0.00254701	0.912871
Brms1l	-0.966617	3.86937	-5.58026	0.000150374	0.00254813	1.02427
Cenpu	-1.51009	1.56379	-5.5801	0.00015041	0.00254813	1.26124
Nrgn	2.28919	0.349373	5.57995	0.000150445	0.00254813	1.26553
Rfng	0.818992	5.22311	5.57701	0.00015112	0.00255701	0.818177
Selenon	0.807894	6.8768	5.57444	0.000151714	0.0025645	0.811169
Zfp131	-1.85108	3.37082	-5.57251	0.000152161	0.00256951	1.1137
Scaf1	0.740003	7.44019	5.5707	0.00015258	0.00257403	0.82484
Plk2	-0.723694	7.7654	-5.56754	0.000153317	0.00258135	0.813816
Tmie	-1.43735	0.921754	-5.56762	0.000153299	0.00258135	1.27129
Ccnd1	1.10806	10.8489	5.56662	0.000153532	0.0025824	0.955707
Tomm70a	-1.03462	6.00169	-5.56489	0.000153938	0.00258668	0.800127
Megf10	-1.30125	5.74524	-5.56227	0.000154555	0.00259192	0.820018
Abcd3	-0.687705	5.93519	-5.56267	0.000154459	0.00259192	0.789562
Hfe	0.957342	4.62343	5.55985	0.000155126	0.0025967	0.830091
Ccr5	1.36172	2.71156	5.55977	0.000155145	0.0025967	1.03727
Fcgr3	1.68807	4.89149	5.55855	0.000155434	0.00259898	0.807886
Cstb	1.12509	6.30811	5.55683	0.000155843	0.00260174	0.774023
Aprt	1.25207	6.44678	5.55464	0.000156364	0.00260174	0.774955
Sertad1	1.2106	5.1928	5.55567	0.000156119	0.00260174	0.785677
Sparcl1	-1.77134	7.28661	-5.55485	0.000156314	0.00260174	0.781123
Syngr2	0.908895	6.99971	5.55482	0.000156321	0.00260174	0.785695
Paip2	-0.780766	6.3187	-5.55265	0.00015684	0.00260709	0.766084
Cebpz	-2.45797	3.50995	-5.55075	0.000157296	0.00261214	1.09707
Phkb	-1.51684	5.30281	-5.54919	0.000157671	0.0026158	0.847021
Kif1a	2.37534	0.0565572	5.54765	0.000158043	0.00261941	1.23206
Gtf2h1	-1.07585	6.29269	-5.54673	0.000158265	0.00262055	0.762607
Jmy	-0.834604	4.76318	-5.5452	0.000158635	0.00262157	0.856203
Ppargc1a	-1.96759	3.24437	-5.54576	0.000158501	0.00262157	1.08989
Map1a	1.3724	3.82943	5.54241	0.000159314	0.00262768	0.876509
Mir142hg	2.35285	-0.583094	5.54243	0.000159308	0.00262768	1.2426
Phax	-0.889855	4.58822	-5.54036	0.000159813	0.00262826	0.871106
Shisa5	0.946277	7.34638	5.54149	0.000159538	0.00262826	0.777962
Ptpn4	-1.75306	3.00985	-5.54061	0.000159752	0.00262826	1.09625
Fgfr1op2	-0.825837	5.94915	-5.53739	0.000160542	0.00263514	0.752289
Krt1	5.76997	-2.34107	5.53764	0.00016048	0.00263514	1.13991
Kcnj12	1.90506	0.152569	5.53663	0.000160729	0.00263567	1.21371
B230118H07Rik	-1.00911	4.25233	-5.5356	0.00016098	0.00263725	0.910494
Rasgrp4	2.14826	0.539328	5.53495	0.000161142	0.00263736	1.18674
C1qc	1.74264	7.14646	5.53115	0.000162081	0.00265018	0.767638
C1qa	1.82154	7.47744	5.5301	0.000162341	0.00265188	0.778924
Avpi1	1.2725	4.607	5.52369	0.000163941	0.00267544	0.770945
Pyroxd1	-1.58463	3.12819	-5.52243	0.000164259	0.0026755	1.04748
Gm9833	-1.72233	0.532258	-5.52288	0.000164145	0.0026755	1.21526
Tmem259	0.938671	7.11652	5.52153	0.000164485	0.00267575	0.737398
1700020I14Rik	-0.770344	6.60022	-5.52112	0.000164589	0.00267575	0.714012
Xiap	-1.16791	5.18007	-5.51842	0.00016527	0.00268426	0.789774
Fer	-1.1293	3.25967	-5.51436	0.0001663	0.00269226	1.00022
Psap	0.935551	10.7983	5.51198	0.00016691	0.00269226	0.86533
Xrcc4	-1.6017	2.72505	-5.51062	0.000167258	0.00269226	1.0706
Parg	-1.21418	4.48079	-5.51028	0.000167346	0.00269226	0.855269
Kdm5a	-1.0422	5.23191	-5.5113	0.000167083	0.00269226	0.766708
Tiparp	-0.933874	4.87671	-5.513	0.000166648	0.00269226	0.798527
Plcl2	1.58346	1.99373	5.51426	0.000166327	0.00269226	1.0394
Nup88	-1.14707	5.61841	-5.51274	0.000166714	0.00269226	0.742943
Sdpr	-1.03106	6.12488	-5.51493	0.000166157	0.00269226	0.715847
Gm14418	-1.66132	1.02296	-5.51059	0.000167266	0.00269226	1.1876
Tbc1d32	-1.49628	1.76049	-5.50926	0.000167607	0.00269391	1.14203
Adssl1	1.71183	3.24046	5.50595	0.00016846	0.00269488	0.881178
Trip4	-0.907406	4.86578	-5.50669	0.000168269	0.00269488	0.788049
Lrrc25	2.04834	2.95328	5.50651	0.000168315	0.00269488	0.909112
Rasgrp3	-1.23007	6.00486	-5.50697	0.000168197	0.00269488	0.714328
Plxnc1	-1.11414	7.79204	-5.50832	0.000167849	0.00269488	0.717486
Map3k20	0.990247	5.22026	5.50396	0.000168974	0.00269531	0.701845
Cdk1	-1.107	5.81904	-5.49848	0.000170401	0.00269531	0.705562
Ctc1	0.676661	6.12883	5.49902	0.000170259	0.00269531	0.67616
Angel1	0.83237	8.34733	5.494	0.000171576	0.00269531	0.741466
Cab39l	-0.934123	5.51862	-5.5032	0.00016917	0.00269531	0.725304
Csf1r	1.18919	5.35319	5.5001	0.000169977	0.00269531	0.691012
Jak2	-1.47795	5.05755	-5.50463	0.000168801	0.00269531	0.797965
Hspa4l	-1.45293	2.99241	-5.49639	0.000170949	0.00269531	1.01518
Rbbp9	-0.973533	4.22676	-5.49322	0.000171783	0.00269531	0.84446
Ccs	1.11316	5.93993	5.50299	0.000169226	0.00269531	0.685691
Vav1	1.42843	2.6736	5.49817	0.000170483	0.00269531	0.943131
Nudt22	1.03102	4.80172	5.4992	0.000170212	0.00269531	0.718687
Slc26a7	-1.61592	2.096	-5.49359	0.000171686	0.00269531	1.09827
Ncapg2	-1.92247	4.04789	-5.4931	0.000171815	0.00269531	0.921757
Usp14	-0.90707	5.10381	-5.49528	0.00017124	0.00269531	0.746022
Exoc6	-1.0329	3.19462	-5.49494	0.000171328	0.00269531	0.972321
Gm9949	1.78824	-0.758964	5.50168	0.000169567	0.00269531	1.18458
9630013D21Rik	-3.34456	0.22068	-5.50066	0.000169832	0.00269531	1.13387
Ssb	-2.67825	5.2004	-5.49393	0.000171595	0.00269531	0.846583
Zbtb10	-1.01687	4.92451	-5.50229	0.000169408	0.00269531	0.780879
Selenom	1.80586	6.87681	5.49331	0.000171759	0.00269531	0.699627
Cdkn1b	-0.991161	5.73	-5.49082	0.000172416	0.00269727	0.694179
1110059E24Rik	-0.800732	4.18419	-5.49126	0.0001723	0.00269727	0.83665
Cxx1a	1.07536	4.60756	5.49137	0.000172271	0.00269727	0.721034
Blcap	0.741189	5.43736	5.48848	0.000173038	0.00270452	0.668806
Gpatch4	-1.43952	3.34082	-5.48722	0.000173371	0.00270724	0.962676
P2ry2	1.29509	1.54562	5.48526	0.000173894	0.00271042	1.04447
Gm29811	-1.45771	2.788	-5.48541	0.000173855	0.00271042	1.01809
Zfp322a	-0.951338	3.68485	-5.48458	0.000174077	0.00271078	0.895602
Wfdc18	0.972828	9.27378	5.48227	0.000174696	0.00271404	0.760645
Panx1	0.951124	4.03992	5.48231	0.000174686	0.00271404	0.766227
Usp37	-0.885503	4.36872	-5.48202	0.000174765	0.00271404	0.804033
Trpm7	-1.70246	5.8084	-5.4809	0.000175065	0.00271622	0.705924
Chmp2b	-0.946795	5.5749	-5.47667	0.000176208	0.00273146	0.679577
1700061G19Rik	2.40985	-2.31791	5.47265	0.000177301	0.00274116	1.05819
Zbtb33	-0.876964	4.29892	-5.47258	0.000177317	0.00274116	0.797476
Prpf38a	-1.02084	4.64853	-5.47267	0.000177295	0.00274116	0.76421
Gm13577	-2.73136	-1.19919	-5.47122	0.000177691	0.00274445	0.950038
Sphk1	1.29283	3.2932	5.46844	0.000178451	0.00275369	0.825378
Tnfaip8l2	1.88892	2.66397	5.46618	0.000179074	0.00276079	0.882545
Fut8	-1.36732	4.33826	-5.46465	0.000179495	0.00276228	0.809893
Snx2	-1.32446	5.11004	-5.46504	0.000179388	0.00276228	0.720674
Ttc21b	-0.98512	3.84358	-5.4599	0.000180814	0.00278003	0.839256
H2-DMb2	1.59983	-0.233593	5.45932	0.000180975	0.00278003	1.1158
Scimp	1.912	-0.415345	5.45767	0.000181436	0.00278458	1.11691
Copz2	1.09843	5.53302	5.45104	0.000183298	0.00280407	0.607142
Crls1	-0.911765	3.9567	-5.4508	0.000183365	0.00280407	0.806796
Adat3	0.905229	6.47424	5.45144	0.000183186	0.00280407	0.605937
Kctd12b	-1.57927	2.80836	-5.45187	0.000183065	0.00280407	0.969824
Slc35a2	0.787601	5.10853	5.448	0.000184159	0.00281368	0.618823
Gns	0.650583	7.87428	5.44732	0.000184353	0.00281412	0.644999
Nae1	-1.48378	4.31925	-5.44447	0.000185165	0.00282398	0.786864
Rpf1	-0.910804	3.82815	-5.44264	0.000185688	0.00282831	0.809492
Ticrr	-1.51946	2.37467	-5.44231	0.000185782	0.00282831	0.992822
Gtf3c6	-0.970495	4.56113	-5.43936	0.000186629	0.00283106	0.718582
Myef2	-1.34871	5.39936	-5.43954	0.000186577	0.00283106	0.653785
Nol7	-1.32085	4.47944	-5.44049	0.000186304	0.00283106	0.750742
F8a	0.933722	3.0908	5.44036	0.000186342	0.00283106	0.816574
Fam129b	0.953729	8.3875	5.43796	0.000187033	0.00283452	0.655238
C3ar1	1.30385	4.30109	5.43742	0.00018719	0.00283452	0.660352
Pum2	-0.806335	6.96177	-5.43599	0.000187604	0.00283826	0.581588
Pds5a	-1.25639	4.64875	-5.43344	0.000188344	0.00284692	0.716213
Bcl2l1	1.01976	8.32923	5.42928	0.000189558	0.0028626	0.639908
Tmem163	2.46174	-1.60298	5.42758	0.000190054	0.0028626	1.05819
Kifap3	-0.977136	5.22806	-5.42835	0.000189828	0.0028626	0.631322
Trp53cor1	1.02064	2.99644	5.42766	0.000190031	0.0028626	0.805598
Gga1	0.782341	6.88512	5.42663	0.000190334	0.00286427	0.575147
Uchl3	-1.04183	4.2873	-5.42433	0.000191011	0.00287193	0.732065
Adhfe1	-1.00385	3.73149	-5.42359	0.000191231	0.00287269	0.796157
Wbp4	-0.830334	4.89459	-5.41743	0.000193059	0.00288993	0.638129
Commd8	-0.691972	4.89098	-5.41764	0.000192996	0.00288993	0.631895
St14	2.80489	-0.284154	5.418	0.00019289	0.00288993	1.05221
Mxd4	0.757574	7.33634	5.41793	0.00019291	0.00288993	0.577231
Gpc6	1.26715	4.43903	5.41507	0.000193765	0.00289796	0.61206
Hdac2	-1.72259	5.16144	-5.41368	0.000194182	0.00289908	0.658556
Map1lc3a	1.49079	5.47348	5.41376	0.00019416	0.00289908	0.552257
Ddx11	-1.11339	2.96864	-5.4129	0.000194418	0.00290007	0.871684
Map1s	0.720258	5.71605	5.40995	0.000195305	0.00291075	0.535936
BC022687	0.855348	3.97575	5.40571	0.000196592	0.00292225	0.654102
Npl	1.4068	2.97067	5.40652	0.000196345	0.00292225	0.763658
Tmem88b	0.770576	3.70289	5.406	0.000196504	0.00292225	0.690711
N4bp2l2	-1.37152	4.17944	-5.40265	0.000197525	0.00293099	0.730399
Fam179b	-1.76849	3.4418	-5.40279	0.000197482	0.00293099	0.83746
Ccdc129	-2.2647	1.16032	-5.39892	0.000198669	0.0029454	1.02803
Srp72	-0.724784	6.31306	-5.39654	0.000199404	0.00295371	0.515533
Pkn2	-1.5484	4.45843	-5.39496	0.000199891	0.00295682	0.695948
Rabgap1	-0.693624	6.15241	-5.39474	0.000199961	0.00295682	0.514899
Cstf2	-0.876228	4.68254	-5.39325	0.000200422	0.00296106	0.625459
Smndc1	-0.682746	5.18862	-5.39205	0.000200796	0.00296143	0.562187
Aftph	-0.920467	4.92896	-5.39149	0.00020097	0.00296143	0.598125
Zfp703	0.978252	5.0248	5.39198	0.000200818	0.00296143	0.532542
Zfp933	-1.57532	2.48009	-5.39011	0.0002014	0.00296519	0.904314
Klhl23	-1.05002	3.74385	-5.38894	0.000201765	0.002968	0.742898
Tmf1	-1.78165	4.78184	-5.38817	0.000202006	0.00296898	0.661294
Dnajc3	-1.06854	6.67381	-5.3867	0.000202469	0.00297321	0.501421
Usp16	-1.65424	4.47759	-5.3851	0.000202971	0.00297469	0.684004
Rmi1	-1.15638	2.49978	-5.3851	0.000202969	0.00297469	0.877776
Atf5	1.46662	6.61667	5.38471	0.000203094	0.00297469	0.511152
Arhgap11a	-1.70108	4.09579	-5.38227	0.000203863	0.00298249	0.727817
Nudt18	1.1267	5.41556	5.38191	0.000203978	0.00298249	0.499152
Rrp15	-0.966682	3.38181	-5.38123	0.000204191	0.00298305	0.769319
Csf2rb	1.1084	3.29713	5.37935	0.000204789	0.00298921	0.688353
Cep72	-1.61973	0.673175	-5.3767	0.000205632	0.00299382	0.999452
Clock	-0.994616	4.26897	-5.37706	0.000205516	0.00299382	0.655775
Rpap2	-1.00384	3.18894	-5.37679	0.000205603	0.00299382	0.786197
Zfpm1	0.739051	5.97852	5.37601	0.000205851	0.00299444	0.478865
Exosc8	-1.05415	3.66094	-5.37348	0.000206663	0.00299855	0.728017
Gpnmb	0.826637	12.397	5.37399	0.000206498	0.00299855	0.704362
Nap1l1	-1.11948	6.42477	-5.37453	0.000206328	0.00299855	0.485074
Mybl2	-1.01347	3.05442	-5.3704	0.000207654	0.00300682	0.791033
Etf1	-0.852185	6.3211	-5.37006	0.000207763	0.00300682	0.474571
Arfgap3	0.652932	5.03324	5.37105	0.000207443	0.00300682	0.501104
Pik3r1	-0.917719	4.83644	-5.36604	0.000209063	0.00302305	0.566913
Etaa1	-2.35428	1.79627	-5.36369	0.000209829	0.00302943	0.947006
Ipo11	-0.754706	4.67417	-5.3636	0.00020986	0.00302943	0.572181
Arhgap20	-1.1887	5.70167	-5.36187	0.000210421	0.00303496	0.497293
Snx4	-0.794772	5.95086	-5.3583	0.000211594	0.00304929	0.464346
Ccne2	-1.82969	2.1973	-5.35527	0.000212593	0.00305849	0.885913
Hnrnpr	-0.985746	5.84621	-5.35573	0.000212441	0.00305849	0.470732
Atf2	-0.886739	5.03468	-5.35217	0.000213621	0.0030681	0.52248
Daam1	-1.28305	4.98785	-5.35239	0.000213547	0.0030681	0.550082
Rin2	-1.13435	6.11646	-5.35037	0.000214218	0.00307054	0.454901
Ggnbp2	-1.70641	4.84915	-5.35095	0.000214027	0.00307054	0.590083
Mtf2	-1.45673	3.75487	-5.35003	0.000214333	0.00307054	0.701828
Zfp952	-1.14128	3.69256	-5.34933	0.000214566	0.0030713	0.690803
Sugt1	-1.17832	5.50715	-5.34494	0.000216038	0.00308672	0.483623
Dok2	1.72779	2.3661	5.34462	0.000216145	0.00308672	0.728394
Ankrd17	-0.986499	5.53099	-5.34449	0.000216188	0.00308672	0.471952
Pik3c2a	-1.50859	4.53237	-5.34227	0.000216938	0.00308705	0.600191
Kdelc2	-0.978538	3.8661	-5.34283	0.000216749	0.00308705	0.649988
Phf20	-0.793942	4.67275	-5.34335	0.000216571	0.00308705	0.541872
Ufl1	-1.38372	4.69662	-5.34256	0.000216839	0.00308705	0.573453
Cbx5	-0.668454	7.12836	-5.34035	0.000217585	0.00309256	0.430714
Rbmx	-1.44443	4.78505	-5.34005	0.000217689	0.00309256	0.562347
Hnrnpd	-0.742232	6.17823	-5.33746	0.000218567	0.00310245	0.42274
Tfe3	0.605928	5.46743	5.33603	0.000219055	0.00310679	0.423082
Ccl6	1.76107	5.05946	5.33405	0.000219732	0.0031086	0.440876
Paip1	-0.994934	5.1321	-5.33486	0.000219455	0.0031086	0.490898
Zfp120	-1.80052	3.01238	-5.33405	0.000219731	0.0031086	0.775416
S100a3	2.61884	1.31372	5.33271	0.000220192	0.00310868	0.806636
Man1a2	-1.02162	4.67017	-5.33243	0.000220286	0.00310868	0.537697
Pdzk1ip1	2.07024	-0.250014	5.33291	0.000220122	0.00310868	0.925981
Wdr75	-1.56474	4.31799	-5.3308	0.000220846	0.00311401	0.611132
U2surp	-1.50716	4.75723	-5.32609	0.000222473	0.00313435	0.546534
Mtfr2	-1.44261	1.7722	-5.32313	0.000223505	0.00314627	0.854897
Mrpl42	-1.11172	4.89332	-5.32095	0.000224264	0.00315435	0.499193
Zfp719	-1.26775	3.20517	-5.31938	0.000224816	0.00315689	0.706433
Gm6563	-1.67906	0.760217	-5.31947	0.000224782	0.00315689	0.912896
Snap29	-0.74068	5.71074	-5.31528	0.000226258	0.00317452	0.403927
Tex264	1.08608	7.30345	5.31308	0.000227037	0.00318283	0.411996
Elavl2	-1.77673	1.20348	-5.3124	0.000227278	0.00318357	0.886225
Suv39h2	-1.3896	1.33432	-5.31114	0.000227722	0.00318718	0.865418
Ncdn	0.733964	7.05827	5.30842	0.000228693	0.00319288	0.389466
Sh3bp2	0.804265	3.44076	5.30883	0.000228547	0.00319288	0.567451
Hba-a1	2.22125	6.05839	5.30862	0.000228623	0.00319288	0.392471
Dnajc9	-0.753214	5.50428	-5.30514	0.000229869	0.00319878	0.40031
Ing3	-1.11749	3.57823	-5.30654	0.000229365	0.00319878	0.6351
Rad18	-1.60275	3.6282	-5.30581	0.000229629	0.00319878	0.654244
Ankle1	-2.29854	1.04811	-5.30518	0.000229852	0.00319878	0.892316
Mvp	0.974949	7.17497	5.30158	0.00023115	0.00321398	0.386581
Pi4k2a	0.599537	6.23103	5.29776	0.000232533	0.00322794	0.351959
Sh3bgrl3	1.45481	7.47798	5.29828	0.000232345	0.00322794	0.400852
BC003331	-2.65467	3.9928	-5.29715	0.000232756	0.0032284	0.66016
Mapk8ip1	1.01414	6.90478	5.29019	0.000235303	0.00326032	0.359112
Abce1	-1.29441	6.28486	-5.28981	0.000235441	0.00326032	0.35558
Exosc9	-1.29141	3.83404	-5.2891	0.000235703	0.0032613	0.585674
Slc25a29	0.947021	3.22014	5.28779	0.000236186	0.003265	0.557048
Lrrc3	1.93716	-1.07054	5.28734	0.000236355	0.003265	0.872149
Myo9a	-1.29552	3.42752	-5.28449	0.000237412	0.00327693	0.626439
Dbt	-1.20906	3.12602	-5.28104	0.000238695	0.00328931	0.651085
Kcnab2	1.51683	3.25079	5.28136	0.000238575	0.00328931	0.526272
Pdzrn4	-1.96525	0.813458	-5.27938	0.000239316	0.00329519	0.856063
Ei24	0.906244	7.53457	5.27809	0.000239802	0.00329922	0.361615
Copb1	-1.11949	6.8283	-5.27655	0.00024038	0.0033045	0.323893
Mark4	0.633915	5.79401	5.27445	0.000241173	0.00331023	0.315209
Ireb2	-1.02935	5.61317	-5.27441	0.000241186	0.00331023	0.354641
Calhm2	0.813661	3.52788	5.27288	0.000241764	0.00331548	0.497889
Nkap	-1.06151	3.08613	-5.27159	0.000242254	0.00331952	0.633026
Rbm34	-1.11365	3.71299	-5.27001	0.000242857	0.0033251	0.560059
Twsg1	-0.839259	5.73623	-5.26872	0.000243348	0.00332783	0.330308
Nfam1	1.60264	2.47122	5.26846	0.000243447	0.00332783	0.598472
Mon1a	0.914892	4.72002	5.26745	0.000243831	0.00333039	0.352988
Clic6	2.87745	-1.39726	5.26643	0.000244222	0.00333306	0.838431
Slc6a8	0.686671	6.81009	5.26551	0.000244574	0.00333519	0.310805
Zfp759	-1.68457	0.182764	-5.26373	0.000245259	0.00334185	0.837896
Ptk2	-0.625851	5.67821	-5.26301	0.000245534	0.00334292	0.317095
Depdc7	-1.62313	2.47556	-5.26144	0.00024614	0.00334807	0.705874
Rif1	-2.21395	3.32145	-5.26101	0.000246306	0.00334807	0.648573
Mitf	-1.14182	7.91864	-5.26004	0.000246683	0.00335051	0.321523
Fads1	-0.664408	6.07737	-5.25781	0.000247546	0.00335803	0.294173
Tbc1d31	-1.18829	3.46481	-5.25708	0.000247829	0.00335803	0.572932
Procr	1.42269	2.38393	5.25731	0.000247738	0.00335803	0.595831
Clic3	2.78293	-2.74682	5.25625	0.000248152	0.00335973	0.723133
Cxcl13	2.62791	-0.513763	5.25348	0.000249231	0.00337166	0.814295
Trip12	-1.18979	8.01798	-5.25224	0.000249718	0.00337288	0.31195
Nat6	0.932404	6.06447	5.25233	0.000249683	0.00337288	0.279549
Lrp8	-1.22183	3.90556	-5.25084	0.000250268	0.00337495	0.511594
Akap12	-1.41787	2.91972	-5.25098	0.000250213	0.00337495	0.635407
Ly6c2	3.15944	-1.01212	5.24915	0.000250931	0.00337743	0.816484
Atm	-2.1572	3.07243	-5.24886	0.000251048	0.00337743	0.653523
Dda1	0.863925	6.84501	5.24892	0.000251023	0.00337743	0.287505
Hnrnpa2b1	-1.2622	8.69664	-5.2474	0.000251622	0.00338247	0.330422
Usp9x	-1.7472	4.76711	-5.24446	0.000252789	0.00339279	0.431421
Lancl2	-1.19087	3.20852	-5.24483	0.000252642	0.00339279	0.583793
Shmt1	-1.34137	2.75345	-5.24279	0.000253452	0.00339902	0.636334
Mri1	0.992177	5.5379	5.24131	0.000254042	0.00340425	0.267095
Trim3	0.757289	5.78811	5.24044	0.00025439	0.00340622	0.260147
Rwdd1	-0.886309	4.08613	-5.23904	0.000254951	0.00341003	0.450751
Ptpn1	0.73575	6.71395	5.23872	0.000255076	0.00341003	0.265161
Amd1	-0.76017	5.49565	-5.23762	0.000255517	0.00341325	0.291373
Gm45243	-1.97436	0.94242	-5.23613	0.000256116	0.00341856	0.787257
Ppp2r2a	-0.860582	5.80726	-5.23507	0.000256544	0.00341892	0.272522
Naga	0.866238	7.07188	5.23526	0.000256469	0.00341892	0.272985
Epha3	-1.78515	1.3695	-5.23029	0.00025848	0.00344202	0.752086
Gm2a	1.10183	7.83609	5.22888	0.000259056	0.00344698	0.297026
Dock7	-1.41424	6.12719	-5.22705	0.000259801	0.0034515	0.263598
Fam3c	-0.777963	6.05363	-5.22722	0.000259732	0.0034515	0.247222
Pdia3	-1.02393	9.10746	-5.22558	0.000260402	0.00345528	0.315078
Ifi30	0.833838	6.27023	5.22536	0.000260492	0.00345528	0.236057
Stk38l	-0.799783	5.7093	-5.2201	0.000262659	0.00347901	0.250907
Iqgap2	-1.66684	4.28833	-5.21548	0.000264576	0.00347901	0.434001
Naaa	0.985441	4.13235	5.21575	0.000264463	0.00347901	0.32545
Coro1a	1.72252	4.7085	5.21731	0.000263813	0.00347901	0.270077
Nup133	-0.850795	4.71813	-5.21527	0.000264662	0.00347901	0.332637
Psme4	-1.133	5.82068	-5.21756	0.000263712	0.00347901	0.253214
Msantd4	-0.724123	4.94371	-5.21509	0.000264736	0.00347901	0.300824
Hibch	-1.17509	3.34142	-5.21621	0.000264271	0.00347901	0.5212
Grsf1	-0.679908	6.06401	-5.21597	0.000264369	0.00347901	0.226491
Lin9	-1.42984	2.61431	-5.21828	0.000263411	0.00347901	0.616387
Hps6	0.831368	4.00487	5.21993	0.00026273	0.00347901	0.351706
Zfp955a	-2.92872	0.725621	-5.2158	0.000264441	0.00347901	0.766578
Snhg12	1.05535	4.37574	5.21394	0.000265216	0.00348263	0.295162
Glmp	0.910622	8.85082	5.21275	0.000265713	0.00348646	0.309377
Kdelr3	1.08004	4.19507	5.21161	0.000266191	0.00348735	0.310369
Zfp870	-0.928475	2.86562	-5.21184	0.000266098	0.00348735	0.556603
Apbb1	1.04617	4.63546	5.2099	0.000266909	0.00349406	0.264821
Top1	-2.04852	4.83596	-5.2093	0.000267165	0.00349472	0.38571
Washc5	-0.559133	6.52902	-5.2074	0.000267964	0.00350248	0.205484
Zfp738	-1.52418	1.9122	-5.20578	0.000268649	0.00350874	0.663851
Smad5	-0.68445	7.20663	-5.20457	0.000269164	0.00351276	0.211555
Lims2	1.4836	3.227	5.20112	0.000270632	0.00352651	0.399902
Primpol	-1.00311	3.3003	-5.20119	0.000270601	0.00352651	0.493082
Lbx1	2.84223	-2.06333	5.20041	0.000270934	0.00352775	0.715061
Prpf3	-1.15093	3.72143	-5.198	0.000271963	0.00353843	0.444855
Usp15	-1.29483	4.38771	-5.1961	0.000272779	0.0035413	0.367921
Gnl3	-1.38479	5.08784	-5.19668	0.00027253	0.0035413	0.293765
Cdca7	-1.05593	2.66942	-5.19604	0.000272808	0.0035413	0.558127
Hsp90aa1	-2.06566	6.70883	-5.19194	0.000274579	0.00355353	0.207246
Baiap2	0.722476	6.97359	5.19251	0.000274331	0.00355353	0.197261
Ipo13	0.591671	6.73553	5.19192	0.000274587	0.00355353	0.187364
Lrp1	1.11063	6.6585	5.19238	0.000274386	0.00355353	0.193436
Acaca	-0.607941	5.6629	-5.18983	0.000275492	0.00355983	0.19774
Ddx59	-1.02742	2.84931	-5.18988	0.00027547	0.00355983	0.527882
Ncapd3	-1.25223	3.83307	-5.18526	0.000277488	0.0035829	0.416398
Wdr3	-1.07712	4.10128	-5.18425	0.000277929	0.00358587	0.371131
Gabpa	-0.929444	5.14662	-5.18229	0.000278792	0.00359428	0.238133
Cdc34	1.29038	6.51685	5.18161	0.000279094	0.00359544	0.174959
Kif2a	-1.12701	3.86464	-5.18068	0.000279503	0.00359755	0.397482
Gm26881	1.64119	1.30529	5.18028	0.00027968	0.00359755	0.582649
Smap1	-0.947832	5.69434	-5.17904	0.000280228	0.00360128	0.190299
Cdo1	-0.891567	5.65273	-5.17866	0.000280394	0.00360128	0.189681
Cfh	-1.73472	3.69585	-5.17811	0.000280638	0.0036017	0.449731
Rell1	-0.839975	7.14163	-5.17761	0.00028086	0.00360183	0.165664
Dusp23	1.60893	2.2438	5.17362	0.000282636	0.00362188	0.473167
Cluap1	-1.08388	2.84721	-5.17007	0.00028423	0.00363681	0.498633
Dhx15	-0.859907	5.99878	-5.17025	0.000284148	0.00363681	0.158014
Golm1	-1.00743	3.84898	-5.16855	0.000284914	0.00363736	0.373814
Sf3a3	-0.920595	5.39674	-5.16894	0.000284737	0.00363736	0.193413
Arhgap12	-1.53101	4.01081	-5.16901	0.000284707	0.00363736	0.384965
Htatip2	1.1186	5.51454	5.16282	0.000287508	0.00366497	0.13983
Zfp664	-0.672961	5.40787	-5.16296	0.000287442	0.00366497	0.172007
Hmgxb4	-0.95523	3.84739	-5.16228	0.000287753	0.00366534	0.360307
Lcorl	-1.50696	2.79127	-5.16048	0.000288571	0.00367302	0.509194
Pitpnm1	0.660943	5.95768	5.15777	0.000289812	0.00368605	0.122959
Tspo	1.38702	6.78019	5.1554	0.000290902	0.00369716	0.141382
Plscr3	0.656402	5.9735	5.1546	0.000291272	0.00369909	0.117659
Hspa8	-0.841985	9.8563	-5.15186	0.000292537	0.00371029	0.226927
Creb1	-0.913446	5.0914	-5.15175	0.000292591	0.00371029	0.192597
Gm20658	1.62237	-1.27594	5.15032	0.000293255	0.00371594	0.668577
Sil1	1.17543	6.48382	5.14965	0.000293563	0.00371708	0.119717
Stim1	0.904198	6.4197	5.14916	0.00029379	0.00371718	0.113905
Pbrm1	-1.16295	5.33484	-5.14762	0.00029451	0.00372353	0.176247
3830406C13Rik	-0.797513	4.22575	-5.14671	0.000294936	0.00372615	0.277335
Etfdh	-0.764122	4.75934	-5.14456	0.000295939	0.00373604	0.207523
Tmem263	-0.853062	4.25386	-5.14406	0.000296176	0.00373626	0.27302
Ndufaf2	-1.02828	3.00383	-5.14271	0.000296808	0.00374146	0.434597
Gsto1	0.98163	5.09604	5.14105	0.000297591	0.00374854	0.119932
Adal	-0.883631	3.26546	-5.1404	0.000297897	0.00374962	0.393602
Cacfd1	0.76153	5.81428	5.1387	0.000298704	0.00375326	0.0929763
Ache	2.1427	-0.626002	5.13869	0.000298705	0.00375326	0.646098
Flad1	0.785314	4.30115	5.13793	0.000299069	0.00375326	0.184225
Sfn	1.17334	2.93134	5.1381	0.000298987	0.00375326	0.344621
Rps6ka4	1.00703	5.8686	5.13615	0.000299912	0.00376106	0.0899639
Cdh2	-0.834084	4.74265	-5.1354	0.000300271	0.00376229	0.19833
Eif4e	-0.704073	5.7576	-5.13455	0.000300674	0.00376229	0.105189
Pcnp	-1.06792	5.56617	-5.13499	0.000300466	0.00376229	0.13178
Cfap36	-1.88755	3.73734	-5.13231	0.000301746	0.0037683	0.378144
Uchl1	1.24884	3.79424	5.13214	0.000301826	0.0037683	0.223166
Shc4	-0.985573	7.39684	-5.13169	0.00030204	0.0037683	0.0961619
Hmcn2	1.46074	6.41346	5.13297	0.000301429	0.0037683	0.0956625
Mynn	-0.984908	3.49899	-5.13058	0.000302576	0.00377221	0.354706
Zfp940	-1.41806	1.17732	-5.12977	0.000302963	0.00377427	0.596903
Ppp2r3c	-1.22228	3.65341	-5.12836	0.000303641	0.00377995	0.344958
Nectin3	-1.08721	4.15683	-5.12749	0.000304062	0.00378242	0.272582
Trappc6a	1.46104	6.79915	5.12527	0.000305134	0.00378788	0.0938095
Ndc80	-4.23166	1.53948	-5.12503	0.000305252	0.00378788	0.633472
Hebp1	1.48985	2.37724	5.12603	0.000304766	0.00378788	0.384052
Zfp72	-4.14033	-2.38356	-5.12474	0.000305391	0.00378788	0.232039
Pde3a	-1.13667	4.0581	-5.12227	0.000306591	0.00379999	0.27952
Zfand6	-0.812556	6.20427	-5.12165	0.000306893	0.00380096	0.0708519
Wrap73	0.835367	4.39555	5.12036	0.000307525	0.00380602	0.14418
Ppt2	1.06838	6.18879	5.11982	0.000307788	0.00380649	0.0642849
Psmd14	-0.828603	6.09393	-5.1179	0.000308728	0.00381535	0.0677867
Sema4d	1.45359	1.97075	5.11683	0.000309251	0.00381904	0.417495
Azi2	-0.67936	5.46761	-5.1163	0.000309514	0.00381952	0.0911413
Cnot2	-0.822137	5.10435	-5.11581	0.000309753	0.00381968	0.127402
Ms4a4a	1.60999	0.727417	5.11451	0.000310394	0.00382481	0.531431
Lnpk	-1.22262	2.67211	-5.11079	0.000312233	0.00383881	0.429417
Cst3	1.40574	8.77272	5.10997	0.000312642	0.00383881	0.144878
Pianp	1.50644	1.24321	5.11115	0.000312057	0.00383881	0.481649
Rnf139	-0.833347	4.63548	-5.10949	0.000312884	0.00383881	0.1684
Ddx10	-2.6327	2.50171	-5.10983	0.000312714	0.00383881	0.508348
Mafb	1.02024	4.3617	5.10974	0.000312758	0.00383881	0.126649
Pja2	-0.997409	6.19697	-5.10873	0.000313261	0.00384066	0.0536763
Zcchc6	-1.33221	4.37137	-5.10705	0.000314098	0.0038459	0.227138
Hpf1	-0.858084	4.87824	-5.10696	0.00031414	0.0038459	0.1378
Rarres2	1.6154	4.22732	5.10345	0.000315902	0.00386211	0.12286
Hnrnpk	-0.714773	8.33659	-5.10342	0.000315918	0.00386211	0.0867629
Trmt1	0.757129	6.44408	5.10263	0.000316311	0.00386413	0.0360537
Dnm1l	-1.74571	5.49656	-5.10164	0.000316814	0.00386749	0.120417
Cobl	-1.38255	3.07204	-5.10021	0.000317535	0.00387352	0.375955
Spg7	0.679976	6.55656	5.09758	0.000318867	0.00388189	0.028968
Prkar2b	-1.03471	4.49327	-5.0975	0.000318906	0.00388189	0.177801
Eif1a	-0.829624	5.2705	-5.09752	0.000318898	0.00388189	0.0824818
Chac1	1.27493	2.34931	5.09581	0.000319763	0.00388451	0.344789
Vat1	0.88485	9.45359	5.09556	0.000319891	0.00388451	0.140971
Baz1a	-1.69177	3.39777	-5.09541	0.000319968	0.00388451	0.346853
Dnttip2	-2.73742	2.74363	-5.09528	0.000320035	0.00388451	0.467805
Bicd1	-1.4107	3.79374	-5.09405	0.000320664	0.00388936	0.282024
Ugp2	-0.819329	6.94711	-5.09309	0.000321153	0.00388974	0.0226667
Id3	1.31729	7.37799	5.09309	0.00032115	0.00388974	0.0589843
Cpd	-1.08723	8.45323	-5.09184	0.000321793	0.00389449	0.0676304
Pias2	-0.738696	4.6549	-5.09098	0.000322232	0.00389449	0.130112
Rad51ap1	-1.63402	2.87837	-5.09135	0.000322045	0.00389449	0.394755
Zmym4	-0.901576	5.23029	-5.09006	0.000322704	0.00389743	0.077126
Tyrobp	1.93125	5.70552	5.08918	0.000323156	0.00390012	0.026063
Acat2	-0.81033	6.04255	-5.08827	0.000323626	0.00390302	0.0199806
Gmpr	0.993641	3.89218	5.08635	0.000324617	0.00391219	0.142337
Cln8	0.738	5.46364	5.08549	0.000325063	0.00391401	0.0126404
Tcf12	-1.10932	7.6016	-5.08517	0.000325227	0.00391401	0.0246762
Chek1	-1.74327	2.10954	-5.08458	0.000325535	0.00391494	0.465409
Txnrd2	1.15066	5.08704	5.08174	0.000327012	0.00392992	0.0224877
Zfp458	-2.28234	-0.752025	-5.08047	0.000327676	0.00393512	0.522205
Rnf181	0.785308	7.74856	5.07989	0.000327978	0.00393597	0.0440785
Zfp365	1.22165	3.29412	5.07864	0.000328632	0.00393911	0.199983
Arfgef1	-1.20109	4.94634	-5.0785	0.000328703	0.00393911	0.103744
Rps6kb1	-1.11589	4.99897	-5.07758	0.000329184	0.00394209	0.0914512
Traip	-1.01094	3.65437	-5.07635	0.000329832	0.00394708	0.247812
Kat2b	-1.03182	5.07508	-5.07285	0.000331681	0.00396641	0.0710299
Slx4ip	-1.09918	2.9092	-5.07066	0.000332837	0.00397744	0.332668
Tbxas1	1.38204	2.5246	5.06715	0.000334709	0.003997	0.273801
Itga5	0.635648	6.72028	5.06324	0.000336804	0.00401734	-0.0245669
Ncbp3	-0.733926	4.85289	-5.06309	0.000336885	0.00401734	0.0616022
Luc7l2	-1.3952	6.25438	-5.06178	0.000337589	0.00402292	-0.0143425
Elovl7	-1.13897	3.18621	-5.05994	0.000338582	0.0040291	0.284975
Mdfic	-0.808841	5.95125	-5.06034	0.000338368	0.0040291	-0.0228978
Ccnh	-0.894447	3.64797	-5.05819	0.000339528	0.0040319	0.212976
Lgals3bp	0.784485	8.9132	5.05829	0.000339476	0.0040319	0.0568013
4921524J17Rik	-0.948965	3.2771	-5.05828	0.00033948	0.0040319	0.262032
Zfp868	-1.32999	3.06357	-5.05649	0.000340455	0.00404009	0.304141
Casp8ap2	-1.81036	2.99747	-5.05388	0.000341877	0.00404728	0.330536
Rnf6	-1.40668	4.75454	-5.05405	0.000341783	0.00404728	0.0988997
Arrb2	0.973337	4.77397	5.05404	0.000341786	0.00404728	-0.00215666
Hist1h3d	1.53493	-0.355557	5.05363	0.000342014	0.00404728	0.50972
Utrn	-1.04222	6.00061	-5.05254	0.000342608	0.00405084	-0.0307337
Tcp1	-0.876533	7.44027	-5.05221	0.000342791	0.00405084	-0.0337133
Polr2m	-0.601002	6.4946	-5.04978	0.000344122	0.00406375	-0.0541047
Cd81	0.825296	9.88469	5.04626	0.000346061	0.00408381	0.0760719
Lonrf3	-1.37796	2.78659	-5.04352	0.000347585	0.00409629	0.315824
Papola	-0.990344	6.6692	-5.04349	0.0003476	0.00409629	-0.0609258
Mob1b	-0.990126	5.64572	-5.04215	0.000348343	0.00409676	-0.0306526
Tlr3	-1.15006	4.48621	-5.04273	0.000348025	0.00409676	0.0961327
Prcp	0.847277	5.2324	5.04212	0.000348363	0.00409676	-0.0500227
Stra6l	1.85848	1.19324	5.04168	0.000348609	0.00409681	0.368726
Orc4	-1.24971	4.21999	-5.04097	0.000349003	0.00409862	0.132607
Csdc2	1.25309	0.568254	5.03942	0.000349871	0.00410597	0.431909
Olfm2	1.19762	6.97803	5.03883	0.000350201	0.00410702	-0.0478
Rela	0.685001	6.39837	5.03736	0.000351024	0.00411383	-0.0734867
Rtkn2	-1.50748	0.375294	-5.03459	0.000352584	0.00412926	0.493111
Rfwd3	-0.858929	5.69576	-5.03383	0.000353011	0.00413142	-0.0526099
Znhit6	-1.03571	2.22581	-5.03331	0.000353308	0.00413205	0.342514
Herpud1	0.770824	5.85243	5.03241	0.000353819	0.00413407	-0.0830924
Wnt4	3.24652	1.23511	5.03214	0.000353967	0.00413407	0.332734
Slu7	-0.897482	5.44045	-5.03118	0.000354515	0.00413763	-0.0382613
Trmt10c	-1.32425	3.40494	-5.02908	0.000355706	0.00414868	0.219318
Ubxn11	1.4543	0.401216	5.0266	0.000357125	0.00416237	0.421673
Mettl16	-0.696038	4.9236	-5.02543	0.000357791	0.00416607	-0.0106491
Rassf4	1.06733	2.95039	5.02519	0.000357931	0.00416607	0.161717
Papd4	-0.979474	3.7824	-5.02457	0.000358287	0.00416736	0.145782
Emd	0.780893	5.24609	5.02355	0.000358872	0.00416846	-0.081296
Zfp524	1.70206	2.36884	5.02384	0.000358704	0.00416846	0.212948
Ankrd49	-1.24144	2.94267	-5.02285	0.000359274	0.00417028	0.258241
Ap1b1	0.681299	7.1002	5.0204	0.000360687	0.00418382	-0.0828175
Pkp1	4.0289	-1.36978	5.01993	0.00036096	0.00418413	0.477251
Gpr35	1.22366	1.32823	5.01549	0.000363536	0.00419683	0.326917
Fip1l1	-0.758663	4.94328	-5.01722	0.000362532	0.00419683	-0.0224956
Tpst2	0.903899	5.0735	5.01571	0.000363407	0.00419683	-0.0856201
Atp13a2	1.16473	7.23466	5.01658	0.000362905	0.00419683	-0.0759153
Slamf8	2.00251	1.65646	5.01715	0.000362572	0.00419683	0.278516
Med14	-0.935839	3.61096	-5.01587	0.000363313	0.00419683	0.150796
Gm15417	1.14786	3.18109	5.0126	0.000365223	0.00421344	0.107755
Rnf168	-0.727229	4.67153	-5.0098	0.000366871	0.00422605	-0.00664487
Snx5	-0.883261	6.68695	-5.00877	0.000367475	0.00422605	-0.119689
Ormdl3	0.783442	6.413	5.00934	0.000367138	0.00422605	-0.118892
Lgalsl	-0.833431	5.48036	-5.00858	0.000367589	0.00422605	-0.081531
Zfp27	-1.23545	3.10814	-5.00928	0.000367176	0.00422605	0.217179
Chml	-2.33919	0.925336	-5.00821	0.000367807	0.00422605	0.449204
Prr13	0.819308	7.27801	5.00715	0.000368433	0.00423039	-0.0957061
Trim47	0.989005	3.31206	5.00561	0.000369343	0.00423552	0.0843426
Zfp59	-1.40692	2.29485	-5.00555	0.000369378	0.00423552	0.307246
Mrps22	-1.26504	3.21815	-5.0048	0.00036982	0.00423773	0.19872
Sdccag8	-1.54108	2.84035	-5.00272	0.000371057	0.00424904	0.250907
Stard10	1.45	4.88408	5.00132	0.000371892	0.00425002	-0.0986143
Sptssa	-0.701905	5.94883	-5.00181	0.000371599	0.00425002	-0.122815
Zfp873	-1.72017	0.870467	-5.00173	0.000371652	0.00425002	0.426348
Adck5	0.796431	4.61891	4.99943	0.000373023	0.00426008	-0.0769592
Mlycd	0.689386	5.36335	4.99896	0.000373305	0.00426043	-0.126909
Fbln2	-0.95664	9.28602	-4.99704	0.000374456	0.00427071	-0.0526417
Cdc73	-1.08556	4.54852	-4.99578	0.000375219	0.00427654	0.00689163
Pcna	-0.805989	6.91281	-4.99526	0.000375528	0.0042772	-0.140271
Tmem19	0.675306	5.51106	4.99392	0.000376339	0.00428357	-0.140768
Sgsm2	0.737985	6.10078	4.99332	0.000376703	0.00428483	-0.148942
Gbp3	-2.01471	3.45674	-4.99208	0.000377451	0.00428761	0.190762
Prex2	-1.56333	4.43109	-4.99223	0.000377364	0.00428761	0.0470973
Plpp2	1.10344	6.16335	4.9891	0.000379262	0.0043053	-0.152312
Apba1	1.11342	1.06535	4.98835	0.000379722	0.00430766	0.310748
Diaph1	0.545194	5.12281	4.98778	0.000380066	0.00430869	-0.131622
Cstf3	-0.973684	4.33462	-4.98184	0.000383717	0.00434246	0.00297504
Plaa	-1.04006	5.46886	-4.98168	0.000383812	0.00434246	-0.115724
B3gnt8	1.68968	1.25567	4.98227	0.000383449	0.00434246	0.270891
Uspl1	-0.72343	5.02472	-4.97862	0.000385708	0.00436101	-0.0967222
Mafk	0.623921	4.82862	4.97739	0.000386468	0.00436503	-0.128669
Gm43965	-2.34558	-0.782068	-4.97722	0.000386577	0.00436503	0.372129
Cyp4b1	1.01269	5.61639	4.97604	0.000387312	0.00437043	-0.172357
AI467606	1.43909	0.764823	4.97451	0.000388263	0.00437826	0.30908
St6galnac4	1.34498	4.23692	4.97337	0.000388979	0.00438343	-0.0909506
Bzw1	-0.813755	7.72704	-4.97292	0.000389259	0.00438368	-0.155762
Gpr137b	0.849767	7.38738	4.97187	0.000389918	0.00438819	-0.149418
Acot13	-1.0404	3.88471	-4.97084	0.000390565	0.00439257	0.0475241
Wdr7	-0.9786	5.25269	-4.96977	0.000391239	0.00439723	-0.120136
Crot	-0.989584	5.56791	-4.96756	0.000392631	0.00440321	-0.149108
Ripk1	-1.13087	3.20875	-4.96701	0.000392981	0.00440321	0.131277
Pggt1b	-1.25196	2.27375	-4.96687	0.000393065	0.00440321	0.240573
Aebp2	-0.683462	6.88759	-4.96704	0.000392961	0.00440321	-0.187977
Ttc36	2.50256	-0.625563	4.96785	0.000392449	0.00440321	0.384285
Sema5a	-1.11001	5.93134	-4.9657	0.000393807	0.00440861	-0.169737
Ywhab	-0.799326	7.8896	-4.9645	0.000394574	0.00441429	-0.163438
Itgb5	1.37141	6.47426	4.96351	0.0003952	0.00441714	-0.185658
Acadl	-0.652482	6.93685	-4.96328	0.000395348	0.00441714	-0.193483
Spast	-0.985135	4.0275	-4.96203	0.000396144	0.00442022	0.0111411
Smc1a	-0.93765	5.39156	-4.96243	0.000395889	0.00442022	-0.147295
Strbp	-1.19306	3.72382	-4.9603	0.00039725	0.00442967	0.0590827
Id1	1.43306	5.93705	4.95874	0.000398245	0.00443785	-0.19974
Tars	-0.593395	6.32526	-4.9579	0.00039879	0.00443903	-0.206418
Zfpl1	0.799007	5.06402	4.95716	0.000399265	0.00443903	-0.181984
Ints6	-2.07931	3.06681	-4.95588	0.000400087	0.00443903	0.178308
Ankrd9	1.06306	3.68003	4.95533	0.000400439	0.00443903	-0.0492566
Slc19a2	1.05112	4.48279	4.95702	0.00039935	0.00443903	-0.138721
Zrsr1	-1.30902	2.87394	-4.95556	0.000400291	0.00443903	0.159628
Hectd3	0.550943	5.79698	4.95538	0.000400408	0.00443903	-0.211499
Adap1	1.78593	1.73709	4.95599	0.000400017	0.00443903	0.175049
Med6	-0.743833	3.93077	-4.95357	0.000401577	0.00444874	-0.00470089
Ggt1	1.76703	1.78136	4.95231	0.000402395	0.0044549	0.164089
Snhg15	1.05758	3.91274	4.95115	0.00040315	0.00446036	-0.0858099
Zfp354c	-1.46197	2.27738	-4.95013	0.00040381	0.00446475	0.222641
Psd4	1.39374	1.9153	4.94897	0.000404566	0.00447021	0.153396
Ppil4	-1.69721	3.16341	-4.94672	0.000406037	0.00448064	0.131683
Rnf146	-0.819792	4.61539	-4.94706	0.000405814	0.00448064	-0.0985683
Hnrnpul2	-0.710119	7.17276	-4.94504	0.00040714	0.0044899	-0.218899
Zdhhc8	0.615464	6.65961	4.94206	0.000409101	0.00450568	-0.228107
1700063D05Rik	1.73157	-0.865637	4.94211	0.00040907	0.00450568	0.355916
Fcgbp	5.35502	-2.63652	4.93891	0.000411187	0.00452572	0.304102
Anxa1	-1.3403	9.96955	-4.93831	0.000411585	0.00452717	-0.12711
Rnf20	-1.18951	5.09123	-4.93377	0.000414611	0.00455341	-0.152977
Mapk3	0.918372	8.84537	4.93427	0.000414274	0.00455341	-0.149898
Syne2	-1.04998	5.54086	-4.93353	0.000414774	0.00455341	-0.201585
1700066M21Rik	-1.16816	2.8937	-4.93247	0.000415483	0.00455825	0.112855
Ube2v2	-1.0165	2.76347	-4.9319	0.000415863	0.00455947	0.119846
Sac3d1	1.21909	5.47052	4.93149	0.000416143	0.00455961	-0.242079
Zfp184	-2.1882	0.38404	-4.93076	0.000416633	0.00456203	0.342677
Ptpn18	2.08515	2.95838	4.92961	0.000417404	0.00456754	-0.0240916
C330006A16Rik	0.809147	6.50121	4.92794	0.000418531	0.00457693	-0.252961
Garnl3	0.760822	3.26158	4.92581	0.000419974	0.00458975	-0.0323309
Fam72a	-1.07536	1.80141	-4.92358	0.000421489	0.00460335	0.208723
Dennd1c	1.42546	0.520546	4.92175	0.000422743	0.00460892	0.24633
Chid1	0.967396	6.82247	4.92165	0.000422812	0.00460892	-0.252615
Adgra3	-0.666286	5.93099	-4.92218	0.00042245	0.00460892	-0.255986
Senp1	-0.683982	5.41601	-4.92082	0.000423379	0.00461215	-0.22953
Srbd1	-1.21769	3.40021	-4.91887	0.00042471	0.00462368	0.0333028
Ube2g2	0.796413	5.90897	4.91727	0.000425813	0.00462745	-0.275497
Mtrf1	-1.37136	1.91023	-4.91722	0.000425845	0.00462745	0.200904
Rbl1	-1.21411	3.31964	-4.91639	0.000426417	0.00462745	0.0393073
Lrrc28	0.876127	4.5625	4.91676	0.000426164	0.00462745	-0.21078
Fermt2	-0.806864	6.68579	-4.91657	0.000426294	0.00462745	-0.274329
Ccl7	1.36673	2.43286	4.91581	0.000426819	0.00462886	0.037736
Tbc1d22a	0.714111	6.18686	4.9134	0.000428484	0.00464396	-0.282363
Ebi3	1.8124	-0.125423	4.91201	0.000429451	0.00465014	0.274912
Gas2l1	0.71114	5.82999	4.91129	0.000429954	0.00465014	-0.285395
Krcc1	-1.4057	3.83841	-4.91063	0.000430407	0.00465014	-0.024916
Sptan1	-0.660958	9.05637	-4.91042	0.000430555	0.00465014	-0.202528
Prpf40a	-1.51647	4.9757	-4.91022	0.000430695	0.00465014	-0.159249
Ccdc85b	1.41182	5.87466	4.91054	0.000430476	0.00465014	-0.280634
Pdcd10	-0.896825	4.13664	-4.90669	0.000433162	0.00466827	-0.0999692
Osbpl9	-1.0981	6.19774	-4.90664	0.000433198	0.00466827	-0.27981
Dnmt3aos	2.34434	-1.71407	4.90735	0.000432701	0.00466827	0.305423
Gstt3	1.70231	-0.0719756	4.90278	0.000435914	0.00467588	0.257636
Ankrd13d	1.09091	1.95206	4.90002	0.000437866	0.00467588	0.0773079
Ogfod2	0.878988	4.75606	4.90445	0.000434734	0.00467588	-0.248744
Rps24	-0.972692	9.34813	-4.9029	0.000435831	0.00467588	-0.207124
Acbd5	-1.30668	4.58343	-4.90444	0.000434741	0.00467588	-0.135229
Atp9a	1.24659	6.48035	4.90259	0.000436048	0.00467588	-0.28962
Cln3	0.741423	4.62377	4.8999	0.000437951	0.00467588	-0.242293
Mettl10	-0.79772	3.62862	-4.89984	0.00043799	0.00467588	-0.0509499
Cd209a	2.25951	0.577838	4.89979	0.000438029	0.00467588	0.194845
Lrrc14	0.568328	5.55603	4.90057	0.000437473	0.00467588	-0.297947
Gna15	1.8618	-0.0282576	4.9002	0.000437734	0.00467588	0.249226
Art3	-0.665085	6.23208	-4.90111	0.000437092	0.00467588	-0.299337
Tmem41b	-0.578758	5.8952	-4.9023	0.00043625	0.00467588	-0.290255
Haus3	-2.54941	1.78835	-4.90354	0.000435379	0.00467588	0.239956
D030025P21Rik	2.26629	-1.84981	4.90353	0.000435387	0.00467588	0.295727
Rhob	0.920536	7.24687	4.89841	0.000439005	0.00468336	-0.276835
Pold4	1.18481	5.74577	4.89737	0.000439746	0.00468538	-0.304564
Smc3	-1.71575	4.84311	-4.89755	0.000439619	0.00468538	-0.151715
Cox7b	-0.746761	6.09906	-4.89487	0.000441529	0.00470145	-0.30539
Tagln2	1.19726	7.69966	4.89315	0.000442763	0.00470574	-0.262396
Ccdc88b	1.43234	1.94208	4.89329	0.000442663	0.00470574	0.0578317
Them6	1.3014	2.25623	4.89364	0.00044241	0.00470574	0.0252772
Vps50	-1.61249	4.25184	-4.89136	0.000444053	0.0047165	-0.0948739
Ace	1.30583	3.56408	4.88946	0.000445421	0.00472265	-0.150377
Eda2r	1.55956	1.85554	4.8894	0.000445465	0.00472265	0.0589498
Etnk2	2.09261	1.0325	4.88999	0.000445036	0.00472265	0.136923
Cbx1	-0.827107	5.85538	-4.88768	0.000446704	0.00472694	-0.306176
Cep63	-0.883555	3.74347	-4.88788	0.000446565	0.00472694	-0.0813072
Zdhhc1	0.853126	4.72286	4.88813	0.000446378	0.00472694	-0.272996
Zfp397	-1.2813	3.88754	-4.88496	0.000448681	0.00474491	-0.0810508
Map3k10	0.800022	5.80102	4.88437	0.000449108	0.00474647	-0.329925
Agpat2	1.03941	5.13587	4.88392	0.000449439	0.00474702	-0.309723
Grm5	-1.59853	1.07049	-4.88267	0.00045035	0.0047537	0.224312
Dyrk1b	0.912166	5.58944	4.88138	0.00045129	0.00476025	-0.330855
Themis2	1.2723	2.09085	4.88105	0.000451531	0.00476025	0.0251652
Gm14325	-1.6111	1.81389	-4.87973	0.0004525	0.00476752	0.158278
Ccr7	1.79248	-0.487653	4.87865	0.000453295	0.00477293	0.243297
Pspc1	-1.01823	3.63061	-4.87714	0.000454408	0.00478158	-0.0763407
Zfp280d	-1.90863	3.50833	-4.87677	0.000454679	0.00478158	-0.0112803
Parvg	1.60265	1.18927	4.87632	0.00045501	0.0047821	0.107933
Asb6	0.654833	5.37734	4.87491	0.000456052	0.00479009	-0.334895
Ly6e	1.42731	6.1416	4.87079	0.000459112	0.00480443	-0.346225
Rps6ka6	-2.63668	0.0421408	-4.87104	0.000458927	0.00480443	0.250538
Ggt7	1.14902	1.01594	4.87123	0.000458784	0.00480443	0.126175
Tmem106b	-0.848472	6.51117	-4.87171	0.000458425	0.00480443	-0.349307
Nt5c3	-0.6597	4.86075	-4.87249	0.000457845	0.00480443	-0.260336
Fam212b	1.15756	5.88656	4.87179	0.000458366	0.00480443	-0.348809
Tbc1d15	-0.94467	4.36947	-4.86849	0.000460833	0.00481948	-0.190892
Nmt2	-0.754848	5.34479	-4.8665	0.00046232	0.00483205	-0.311995
Smim10l1	-0.844089	5.83954	-4.86522	0.000463283	0.00483914	-0.342625
Ninj1	1.49306	7.26954	4.86427	0.000463998	0.00484364	-0.323335
Ncoa1	-0.720135	4.46862	-4.86364	0.000464471	0.0048456	-0.225538
Hist1h2bc	0.637143	6.44226	4.86262	0.000465248	0.00484983	-0.365452
Uty	-2.05279	2.40006	-4.86235	0.000465447	0.00484983	0.0965397
Pde7b	-1.15603	4.71388	-4.85967	0.000467481	0.00486804	-0.235456
Relt	1.02249	1.42081	4.85852	0.000468352	0.00487413	0.0690021
Nxn	0.903401	4.43135	4.85628	0.000470064	0.00488535	-0.299574
Capn7	-1.10055	4.71715	-4.85568	0.000470518	0.00488535	-0.245985
Ube2q2	-0.84763	4.12492	-4.8556	0.000470579	0.00488535	-0.187093
Mag	1.88109	-0.448029	4.85668	0.000469755	0.00488535	0.206684
Gtpbp6	0.766004	4.8757	4.85372	0.000472023	0.0048884	-0.342038
Hnrnpm	-0.788189	6.93534	-4.85441	0.000471491	0.0048884	-0.375897
Yae1d1	-1.03095	3.11223	-4.85393	0.000471861	0.0048884	-0.0484249
Gm11613	1.14458	1.22647	4.85466	0.0004713	0.0048884	0.0789485
Yif1a	1.05072	6.03529	4.85165	0.000473615	0.0049019	-0.383963
2410006H16Rik	1.32228	6.7247	4.84949	0.000475281	0.00491615	-0.370633
Gnl2	-2.18575	3.94883	-4.84831	0.00047619	0.00491986	-0.0930954
Kdm5b	-0.739099	6.10958	-4.84828	0.000476218	0.00491986	-0.384134
Hyls1	-1.51352	2.43542	-4.84687	0.000477312	0.00492816	0.0406921
Ibtk	-1.08257	4.20862	-4.84301	0.000480319	0.0049562	-0.204579
Mmp2	1.46152	7.31822	4.84213	0.000481002	0.00496025	-0.359202
Zfp160	-2.10887	2.68576	-4.84152	0.000481481	0.00496218	0.0346008
Lacc1	0.777032	2.79373	4.8402	0.000482519	0.00496986	-0.11255
Srgn	0.992324	3.44721	4.83891	0.000483534	0.0049773	-0.209674
Zfyve16	-1.44709	3.27501	-4.83811	0.000484163	0.00498076	-0.0723852
Ppfibp1	-1.01602	7.24138	-4.83475	0.000486818	0.004999	-0.402643
1110059G10Rik	-0.848761	3.46215	-4.83538	0.000486321	0.004999	-0.133588
Mest	-1.29161	4.18685	-4.83493	0.000486676	0.004999	-0.202861
Rbms2	0.849629	5.50581	4.83321	0.00048804	0.00500705	-0.410051
2610021A01Rik	-1.5763	2.89655	-4.83302	0.000488191	0.00500705	-0.0301112
Snap47	0.787038	6.27897	4.83156	0.000489353	0.00501292	-0.418631
Dcaf6	-0.792935	6.51457	-4.83173	0.000489217	0.00501292	-0.417259
Dnajc2	-1.97337	3.06099	-4.83096	0.000489833	0.00501481	-0.0312709
Pnpt1	-1.68287	3.57464	-4.82922	0.000491217	0.00502596	-0.109992
Kpna3	-1.06954	4.78288	-4.82803	0.000492178	0.00502672	-0.3019
Cc2d2a	-1.36516	2.61227	-4.82837	0.000491902	0.00502672	-0.0165295
Ptges3	-0.646588	6.18867	-4.82815	0.000492075	0.00502672	-0.42171
Cd52	2.13805	4.19285	4.82749	0.000492604	0.00502805	-0.332973
Gm8738	1.6796	-0.337683	4.82702	0.000492986	0.00502893	0.155374
S100a11	1.07368	6.80899	4.82577	0.000493993	0.00503618	-0.4124
Atp2a3	1.42708	0.519248	4.82438	0.00049511	0.00503851	0.0902183
Eif4ebp1	1.29469	6.68526	4.82492	0.000494678	0.00503851	-0.413815
Nudcd1	-0.996257	3.57363	-4.82443	0.000495072	0.00503851	-0.157098
Chm	-1.63528	2.9815	-4.82104	0.000497809	0.00506295	-0.0555647
Rbm28	-0.797403	5.8575	-4.82015	0.000498534	0.00506729	-0.420995
Ophn1	-0.763546	3.89393	-4.81935	0.000499182	0.00507085	-0.222093
Srsf1	-0.922785	7.22611	-4.81843	0.000499938	0.00507549	-0.430544
Casp2	-0.586998	4.92199	-4.817	0.000501102	0.00508427	-0.36385
Parvb	0.770842	6.97619	4.81598	0.00050194	0.00508508	-0.428329
Lin7c	-0.704739	5.94452	-4.81634	0.000501645	0.00508508	-0.433541
Apobr	1.33668	1.78084	4.81581	0.000502079	0.00508508	-0.0480524
Pole2	-1.16032	2.71419	-4.81428	0.00050333	0.00508567	-0.0604052
Slc25a46	-0.906305	4.8971	-4.81374	0.000503777	0.00508567	-0.349093
Eps15	-0.924625	5.75271	-4.81357	0.000503915	0.00508567	-0.422187
Pnrc2	-1.05277	5.894	-4.81413	0.000503457	0.00508567	-0.424286
Zfp951	-1.73422	1.70876	-4.81355	0.000503931	0.00508567	0.0669851
Qser1	-1.20617	4.54093	-4.81385	0.000503681	0.00508567	-0.288408
Efemp1	1.89115	1.99129	4.81158	0.000505549	0.00509594	-0.0937811
Mcc	-0.659734	6.37692	-4.81162	0.000505521	0.00509594	-0.451962
Mpp2	0.844976	4.45367	4.80955	0.000507229	0.00510381	-0.379306
Mmgt1	-0.82443	4.86117	-4.80988	0.000506956	0.00510381	-0.356192
Gm4204	-1.59502	1.81096	-4.80997	0.000506882	0.00510381	0.0468393
Aplf	-1.09077	3.42988	-4.80873	0.000507909	0.00510461	-0.159703
Lst1	1.77835	2.12449	4.80873	0.000507907	0.00510461	-0.11216
Uhrf1	-0.985045	5.66919	-4.80794	0.000508567	0.0051082	-0.424461
Jmjd1c	-1.64567	4.58941	-4.807	0.000509349	0.00511002	-0.275953
Btbd19	1.05739	5.40039	4.80723	0.000509153	0.00511002	-0.450092
9030617O03Rik	1.26443	4.56021	4.80587	0.000510283	0.00511637	-0.401755
Uimc1	-1.1216	3.69191	-4.80505	0.000510971	0.00512025	-0.198329
Idnk	1.06009	4.26878	4.79786	0.000517002	0.00517458	-0.383822
Ly6g6c	3.46022	-3.23206	4.798	0.000516886	0.00517458	0.0531525
Mlkl	-0.68963	5.38027	-4.79729	0.000517488	0.0051764	-0.434335
Enox2	-1.153	2.30904	-4.79629	0.000518333	0.00517876	-0.0453823
Zfp62	-2.52456	3.29749	-4.79644	0.000518205	0.00517876	-0.083266
Zranb3	-0.993847	2.80394	-4.79556	0.000518951	0.00518189	-0.109897
Iqcb1	-1.26407	2.23653	-4.79478	0.000519613	0.00518546	-0.0355262
Syngr1	1.15698	8.87969	4.79067	0.000523108	0.00521421	-0.386004
Cndp2	1.14979	6.57003	4.79093	0.000522893	0.00521421	-0.477151
Irf7	1.83252	4.31462	4.78944	0.000524161	0.00521554	-0.409215
H2-Aa	1.60995	6.72325	4.78996	0.000523721	0.00521554	-0.465577
Psapl1	3.7988	-2.97643	4.78965	0.000523983	0.00521554	0.0703827
Cog8	0.679623	5.28276	4.78851	0.000524963	0.00522047	-0.4766
Ndrg4	0.872951	2.99378	4.7867	0.000526515	0.00523284	-0.23183
Sh3kbp1	-0.688904	6.02887	-4.78628	0.000526883	0.00523343	-0.487805
St3gal6	-1.00279	5.77276	-4.7854	0.000527639	0.00523789	-0.468135
Snx21	0.961865	4.52253	4.7846	0.000528324	0.00524163	-0.43056
Rnf170	-0.937967	3.29533	-4.7841	0.000528762	0.00524291	-0.192012
Abhd12	0.97207	8.39789	4.78333	0.000529431	0.00524649	-0.420944
Yjefn3	1.34443	3.11071	4.78237	0.000530259	0.00525163	-0.271676
1700017B05Rik	0.815831	5.3471	4.78115	0.000531314	0.00525902	-0.492491
F7	1.97354	1.64102	4.78077	0.000531647	0.00525925	-0.106221
Col4a3bp	-0.942949	4.58542	-4.77976	0.000532524	0.00526272	-0.367595
Pcm1	-2.39644	4.07191	-4.7793	0.000532926	0.00526272	-0.209154
Jrkl	-1.65684	1.99925	-4.77943	0.000532818	0.00526272	-0.0180489
Dmxl1	-1.53103	3.51587	-4.7785	0.000533623	0.00526654	-0.19524
Zdhhc21	-0.974698	4.53321	-4.77605	0.000535769	0.0052816	-0.365139
Nradd	0.989127	4.70857	4.77625	0.000535593	0.0052816	-0.462024
Lmf2	0.659949	6.77123	4.7748	0.000536866	0.00528935	-0.506281
Thumpd1	-0.558754	5.55405	-4.77409	0.000537494	0.00529247	-0.490571
Map2k3	0.745312	7.19357	4.77203	0.00053931	0.00530421	-0.494902
Zfp800	-1.63086	2.06504	-4.77234	0.000539033	0.00530421	-0.0372777
Frmd8	0.627587	6.99831	4.77085	0.000540349	0.00531135	-0.506172
Lig1	-0.780765	5.47959	-4.77029	0.000540846	0.00531317	-0.483704
Zfp119a	-1.76941	0.228413	-4.76844	0.000542482	0.00532616	0.0931743
Il11ra1	1.11994	6.32508	4.768	0.00054288	0.00532699	-0.521864
Zfp318	-1.09449	3.38603	-4.76696	0.0005438	0.00533114	-0.224655
Pnn	-2.29568	4.46647	-4.76648	0.000544227	0.00533114	-0.284405
Cenpm	-1.11593	3.30379	-4.76646	0.000544244	0.00533114	-0.213324
Orc1	-1.58595	0.820848	-4.76601	0.000544645	0.005332	0.0575789
Mab21l3	1.70117	-0.477838	4.76439	0.000546098	0.00534315	0.0646587
Sp3	-1.24284	5.17642	-4.76359	0.000546808	0.00534702	-0.443141
Mmrn2	0.905722	4.19409	4.76257	0.000547723	0.00535289	-0.431478
Ncs1	0.913281	2.33469	4.76179	0.000548423	0.00535666	-0.189783
Dhx9	-1.1767	6.70576	-4.76113	0.000549015	0.00535936	-0.532535
Gm20036	-2.64787	-1.55766	-4.7607	0.000549406	0.0053601	-0.0252568
Timp2	0.719238	9.1843	4.76015	0.000549904	0.00536036	-0.431212
Myd88	0.683004	4.90349	4.75997	0.000550063	0.00536036	-0.501136
Plec	0.971569	8.67167	4.75858	0.000551317	0.00536699	-0.451334
Mrpl18	-0.777833	5.18362	-4.75852	0.000551375	0.00536699	-0.479004
Gm13112	2.70045	-2.77614	4.75758	0.000552222	0.00537216	0.0347995
Cdk19	-0.589167	6.31129	-4.75675	0.000552974	0.00537477	-0.545131
Rlim	-0.57154	5.77701	-4.75659	0.000553122	0.00537477	-0.531585
Hs6st1	0.57978	4.74339	4.75507	0.000554496	0.00538504	-0.493828
Plac8	1.76749	3.67472	4.75284	0.00055653	0.0053949	-0.402509
Cox8a	1.03958	9.03527	4.75257	0.00055678	0.0053949	-0.445636
Appl1	-1.00559	4.35162	-4.75357	0.000555862	0.0053949	-0.378084
Fam174a	0.738377	4.58218	4.75322	0.00055618	0.0053949	-0.485282
Tmco3	0.670651	5.59349	4.75182	0.00055746	0.00539627	-0.550265
Aff4	-0.783111	6.6743	-4.75137	0.000557874	0.00539627	-0.553284
Nrros	0.807581	5.73956	4.75142	0.000557825	0.00539627	-0.553642
Amot	-1.21774	3.06497	-4.75071	0.000558481	0.00539907	-0.204263
Hltf	-1.32651	4.05089	-4.75	0.000559125	0.00539916	-0.32436
Grip1	2.06136	-2.36799	4.75032	0.00055883	0.00539916	0.0465134
Tubgcp4	-0.806449	4.97532	-4.74922	0.000559842	0.00540301	-0.472508
Trappc13	-0.681308	4.63331	-4.74641	0.000562433	0.00540306	-0.445147
Smarcad1	-1.00636	4.72671	-4.74738	0.000561536	0.00540306	-0.435955
Sash3	1.40354	1.89061	4.74803	0.000560934	0.00540306	-0.17429
Golim4	-1.25003	4.48749	-4.74827	0.000560717	0.00540306	-0.389053
Sncb	2.67809	-2.55911	4.74725	0.000561658	0.00540306	0.0357933
Fgf1	-0.725827	5.99192	-4.74728	0.00056163	0.00540306	-0.551736
Tardbp	-0.777848	7.2481	-4.74588	0.000562916	0.00540306	-0.55272
Borcs6	0.924473	5.18266	4.74577	0.000563024	0.00540306	-0.545214
Lrrc49	-0.75782	3.4835	-4.74578	0.000563012	0.00540306	-0.290275
R3hdm1	-1.07615	5.2339	-4.74587	0.000562931	0.00540306	-0.488966
Cyfip2	1.44405	2.47272	4.74451	0.000564189	0.00541119	-0.253221
Ppip5k2	-1.40207	3.55958	-4.74362	0.000565009	0.00541599	-0.267082
Txlng	-1.50599	2.22434	-4.74305	0.000565535	0.00541799	-0.108198
Mpz	3.16775	0.159337	4.74255	0.000566006	0.00541945	-0.0243064
Mob3b	-1.07682	6.002	-4.74174	0.000566754	0.00542355	-0.551272
Sf3a2	0.867093	5.78534	4.74085	0.000567588	0.00542848	-0.571912
Ndufaf4	-0.980578	3.74485	-4.7403	0.000568097	0.00543029	-0.321505
Lgmn	0.774595	8.23513	4.73959	0.000568755	0.00543353	-0.504666
Prkd3	-0.850212	5.48994	-4.73763	0.000570597	0.00543995	-0.536468
Slc2a8	0.841112	5.64987	4.73751	0.000570707	0.00543995	-0.575605
Azin2	1.50909	4.26376	4.73759	0.000570634	0.00543995	-0.491059
A430033K04Rik	-0.924487	2.4036	-4.73768	0.000570544	0.00543995	-0.163115
Apba3	0.68731	5.47609	4.73637	0.000571776	0.00544709	-0.573066
Rpap3	-0.775943	3.67243	-4.73547	0.000572622	0.00545209	-0.331727
Ficd	0.763426	3.76544	4.73482	0.000573232	0.00545485	-0.419703
Zc3h14	-1.10647	6.21668	-4.73286	0.000575075	0.00545737	-0.573614
Higd2a	0.860658	6.60336	4.73314	0.000574812	0.00545737	-0.57871
Arl5a	-1.09389	5.36305	-4.73389	0.000574107	0.00545737	-0.520313
BC002059	-2.29319	1.6003	-4.73328	0.000574686	0.00545737	-0.0275035
Cped1	-1.10749	3.2883	-4.73284	0.000575101	0.00545737	-0.266883
Asah2	-1.84241	4.24579	-4.7321	0.000575794	0.00545785	-0.344775
Fgfr1op	-1.08572	3.1029	-4.7324	0.000575516	0.00545785	-0.246702
Lgals9	0.93097	6.02049	4.73076	0.000577062	0.00546682	-0.589751
Capza2	-0.791439	6.97016	-4.72905	0.000578689	0.00547499	-0.587489
Ebag9	-1.04838	3.48276	-4.72887	0.000578861	0.00547499	-0.301705
Plekhm1	0.579183	5.43683	4.72884	0.000578891	0.00547499	-0.583853
Ccdc34	-1.92973	2.56155	-4.72821	0.000579491	0.00547762	-0.148187
Hp	2.02124	4.0302	4.72604	0.000581559	0.00549412	-0.48905
Inca1	1.1998	1.25156	4.72413	0.000583384	0.00550636	-0.138268
Gm1673	1.16449	3.23922	4.72401	0.000583503	0.00550636	-0.380856
Zcchc10	-0.946776	2.77648	-4.72284	0.000584627	0.00551085	-0.229663
Hmg20b	0.805293	6.15006	4.7225	0.000584951	0.00551085	-0.604438
Zfp248	-1.40369	1.93153	-4.72305	0.00058442	0.00551085	-0.115512
Rnmt	-0.849531	3.98731	-4.7215	0.000585915	0.00551355	-0.393296
Mtif2	-1.49595	3.85261	-4.71921	0.000588126	0.00551355	-0.33949
Arl8a	0.688051	7.33038	4.72132	0.000586082	0.00551355	-0.576331
Jak1	-0.720356	6.46029	-4.72008	0.000587283	0.00551355	-0.607064
Tbc1d19	-0.855092	3.65533	-4.71957	0.00058778	0.00551355	-0.351373
Ints8	-1.73431	4.10335	-4.72007	0.000587293	0.00551355	-0.354307
Kbtbd6	-3.53645	-1.41531	-4.72019	0.000587179	0.00551355	-0.12817
Gm13067	2.66052	-2.96211	4.72086	0.000586531	0.00551355	-0.0349246
Gm37255	2.91747	-2.4799	4.71918	0.000588155	0.00551355	0.00251863
Mbip	-1.36223	3.03806	-4.71699	0.000590273	0.00553035	-0.249706
4932438A13Rik	-1.59864	3.64845	-4.7161	0.000591142	0.00553545	-0.312817
Rngtt	-0.765399	4.5914	-4.71447	0.000592725	0.00554721	-0.489319
Acadvl	0.817127	6.83487	4.71355	0.000593624	0.00554741	-0.60605
Rbm39	-1.67331	6.23696	-4.71402	0.000593169	0.00554741	-0.586917
Dsn1	-1.22301	3.47206	-4.7124	0.000594747	0.00554741	-0.318763
Ptbp3	-0.969112	5.80694	-4.7126	0.000594552	0.00554741	-0.594776
Mib2	0.568339	5.56987	4.71211	0.00059503	0.00554741	-0.617017
Ccl12	1.71309	1.28352	4.71221	0.000594934	0.00554741	-0.172427
1810022K09Rik	-1.57105	3.31774	-4.71342	0.000593748	0.00554741	-0.278457
Srp54b	-1.23685	2.78538	-4.71123	0.000595892	0.00555241	-0.234836
Tank	-1.16653	4.59369	-4.70907	0.000598015	0.00556914	-0.473788
Sephs1	-0.602425	5.41917	-4.70757	0.000599491	0.00557982	-0.59302
Rax	1.69271	-1.49923	4.70715	0.000599908	0.00558065	0.00683699
Ppp2r5e	-0.707537	5.05712	-4.70586	0.000601178	0.00558636	-0.55945
Cbwd1	-1.11461	3.16044	-4.70616	0.000600888	0.00558636	-0.295298
Terf1	-1.90918	2.41558	-4.70552	0.00060152	0.00558648	-0.1707
Tlr4	-0.706257	4.68979	-4.70479	0.000602242	0.00559014	-0.52108
Mapk13	2.11667	-0.123786	4.70443	0.000602596	0.00559037	-0.0570705
Snta1	1.11946	6.40774	4.70405	0.000602979	0.00559087	-0.628967
Cxcl16	1.44142	4.62274	4.70317	0.00060385	0.0055924	-0.581777
Macf1	-0.984959	7.32437	-4.7031	0.000603919	0.0055924	-0.623833
Scand1	1.81493	6.90837	4.70256	0.00060446	0.0055924	-0.603837
Ide	-0.787572	6.04456	-4.70258	0.000604437	0.0055924	-0.628015
Trpm4	0.647577	4.66981	4.70085	0.000606162	0.0056051	-0.580657
Iqsec2	0.762747	4.02295	4.70051	0.000606499	0.00560517	-0.511525
Sf3b1	-1.16404	7.31191	-4.69926	0.000607752	0.00560821	-0.630657
Ing1	-0.796024	4.78027	-4.69919	0.000607818	0.00560821	-0.535909
Hist1h2be	1.29556	1.22288	4.69975	0.000607266	0.00560821	-0.177324
Lin54	-1.49137	2.71267	-4.6987	0.000608312	0.00560973	-0.23416
Igfbp6	1.48325	3.24594	4.69583	0.000611193	0.00563324	-0.438747
Zfp367	-0.956797	3.57013	-4.69429	0.000612746	0.0056445	-0.376908
Ormdl1	-0.765503	3.55145	-4.69223	0.000614833	0.00566066	-0.388657
2610002M06Rik	-1.11417	2.91976	-4.69144	0.00061563	0.00566492	-0.290367
Adipor1	0.704355	8.06956	4.68943	0.000617674	0.00567562	-0.598062
Snx25	-1.09505	4.56912	-4.68967	0.000617431	0.00567562	-0.508296
Srpk2	-0.868463	5.03894	-4.68931	0.000617793	0.00567562	-0.577399
Blzf1	-0.930759	4.5426	-4.68786	0.000619274	0.00568308	-0.518313
C1qb	1.76222	7.39681	4.68803	0.000619104	0.00568308	-0.611914
Pogk	-0.784396	5.97472	-4.68487	0.000622337	0.00570761	-0.655764
Kxd1	0.858571	5.98823	4.68459	0.000622618	0.00570761	-0.668967
A530064D06Rik	1.51936	0.732307	4.68315	0.000624102	0.00571813	-0.159614
Ergic3	0.978113	8.39801	4.68192	0.000625372	0.00572668	-0.592776
Pnpo	0.651388	4.55482	4.68081	0.000626515	0.00573406	-0.603521
Rad17	-1.09814	3.62937	-4.68005	0.000627304	0.00573511	-0.40044
Mtus1	-1.09973	5.2425	-4.68023	0.000627116	0.00573511	-0.599977
Dennd1a	0.837512	3.31193	4.6792	0.00062818	0.00574003	-0.454855
Tlk2	-0.850948	4.77953	-4.67789	0.000629545	0.00574017	-0.56971
Vopp1	1.22357	3.83766	4.6785	0.000628913	0.00574017	-0.538049
Zfp770	-1.23985	3.62139	-4.67831	0.000629101	0.00574017	-0.393792
Las1l	-0.749568	4.55576	-4.67813	0.000629292	0.00574017	-0.547933
Tjp1	-1.30278	4.85703	-4.67607	0.000631438	0.00575434	-0.552922
Gm13499	-3.05224	1.01926	-4.67562	0.000631909	0.00575555	-0.0541247
Nmd3	-1.12507	3.95992	-4.67523	0.000632308	0.0057561	-0.450235
6030419C18Rik	1.12519	1.44468	4.67479	0.000632765	0.00575718	-0.237342
Sulf2	1.96358	6.22989	4.67312	0.000634512	0.0057581	-0.669188
Tmem115	0.995057	6.28799	4.67346	0.000634157	0.0057581	-0.684799
Tnfrsf23	1.04716	3.00882	4.67308	0.000634559	0.0057581	-0.430887
E2f8	-1.5172	3.23496	-4.67385	0.000633751	0.0057581	-0.33725
Lgi1	-2.22281	-1.1836	-4.67422	0.000633366	0.0057581	-0.0848606
Serbp1	-0.77439	8.39997	-4.67243	0.000635235	0.00576116	-0.633963
Snw1	-0.795287	5.99157	-4.67187	0.000635822	0.00576341	-0.678311
Hhla1	1.62255	2.80088	4.67068	0.000637082	0.00577175	-0.424742
Usp25	-1.25648	4.43666	-4.67031	0.000637463	0.00577213	-0.512834
Zfp445	-1.82657	5.3143	-4.66857	0.000639301	0.00578569	-0.581255
Zfp385a	1.13074	6.12965	4.66673	0.000641243	0.00580018	-0.696405
Vps13b	-0.942206	4.81978	-4.66256	0.00064568	0.00583721	-0.594013
Trove2	-0.712415	4.19687	-4.65906	0.000649421	0.00586212	-0.535438
Card9	1.39957	0.833255	4.65952	0.000648929	0.00586212	-0.206942
Trim29	2.59286	0.343627	4.65861	0.000649903	0.00586212	-0.175491
Gpx1	1.05549	9.13303	4.65837	0.000650159	0.00586212	-0.601201
Olfr558	-1.65943	0.34427	-4.65875	0.000649749	0.00586212	-0.0834097
Dclre1a	-0.956299	2.98944	-4.65741	0.00065119	0.0058683	-0.364488
Nudt21	-0.670007	5.15247	-4.65506	0.000653727	0.00588792	-0.65717
Cxx1c	1.10323	2.42934	4.65475	0.000654059	0.00588792	-0.387445
Mrpl1	-0.977243	2.95722	-4.65372	0.000655176	0.00589485	-0.365384
Cops3	-0.77313	5.9078	-4.6509	0.000658242	0.00591931	-0.711555
Cbr3	1.73611	2.43338	4.64956	0.000659702	0.0059293	-0.416095
St3gal1	0.996394	6.59775	4.6488	0.000660535	0.00593365	-0.720729
Stxbp4	-1.46588	3.11461	-4.64751	0.000661944	0.00594317	-0.369198
Mettl25	-0.950493	2.15905	-4.64701	0.000662484	0.00594487	-0.285325
H2-Eb1	1.64025	6.30847	4.64525	0.00066442	0.00595911	-0.722332
BC005537	-0.873491	7.17722	-4.64394	0.000665861	0.00595946	-0.728282
Nck1	-1.14105	4.90831	-4.64463	0.000665099	0.00595946	-0.622342
Picalm	-0.820779	7.49842	-4.64409	0.000665692	0.00595946	-0.719091
Fmnl1	0.962468	2.04321	4.64406	0.000665732	0.00595946	-0.352204
Asf1a	-0.868637	3.41057	-4.6436	0.000666234	0.00595966	-0.446107
Pcmtd1	-1.07543	4.93416	-4.6418	0.000668221	0.00597429	-0.634529
Kpnb1	-0.916852	7.93992	-4.64021	0.000669989	0.0059838	-0.710562
Gdi2	-0.728084	7.59688	-4.6404	0.000669777	0.0059838	-0.721513
Ftl1	1.15868	12.7019	4.63783	0.000672627	0.00600421	-0.489409
Gng4	1.16882	1.31874	4.63739	0.000673123	0.00600548	-0.287421
Hyi	1.18383	4.51238	4.63689	0.00067368	0.00600731	-0.683609
Lpxn	1.29403	1.77451	4.63258	0.000678503	0.00604398	-0.349997
Ncmap	-1.41441	4.03141	-4.63282	0.000678226	0.00604398	-0.514807
Hells	-1.70002	2.89141	-4.63225	0.000678869	0.00604407	-0.355841
Slc35e4	0.905421	6.04308	4.63193	0.000679235	0.00604416	-0.758628
Unc93b1	0.816787	7.1241	4.63046	0.000680888	0.0060557	-0.737549
Zfp26	-0.888296	3.87613	-4.62989	0.000681528	0.00605822	-0.530894
Dnaja2	-0.74371	7.04335	-4.62904	0.000682488	0.00606359	-0.756784
Zbtb7a	0.582667	5.3666	4.62789	0.000683795	0.00606886	-0.753318
Znf41-ps	-2.69	0.0539213	-4.6279	0.000683782	0.00606886	-0.113673
Zfp292	-1.57131	3.79301	-4.62748	0.000684252	0.00606975	-0.48349
Nop14	-0.901253	3.9008	-4.62612	0.000685796	0.00607569	-0.540569
Kdm3a	-0.997094	6.19138	-4.62595	0.000685993	0.00607569	-0.758263
Setdb2	-1.17739	3.02832	-4.6265	0.000685368	0.00607569	-0.40911
Clec4a1	1.32679	2.39613	4.6254	0.000686616	0.00607803	-0.43977
Sacm1l	-0.714676	5.93597	-4.62462	0.000687503	0.00608272	-0.759099
Casd1	-0.88008	5.60803	-4.62211	0.000690374	0.00610495	-0.740728
Pdik1l	-1.15299	2.92835	-4.62115	0.000691474	0.0061115	-0.407214
Col17a1	5.12439	-1.54811	4.6205	0.000692221	0.00611404	-0.125621
Lypla2	0.93984	7.09886	4.62026	0.000692494	0.00611404	-0.753843
Setx	-1.25303	5.09295	-4.61957	0.000693281	0.00611404	-0.679107
Pfdn4	-0.817016	3.86861	-4.61931	0.000693582	0.00611404	-0.551708
Rab4b	1.08439	1.59111	4.61902	0.000693919	0.00611404	-0.345785
Yipf3	0.897052	6.89738	4.61929	0.000693608	0.00611404	-0.763632
Nudt14	1.15546	4.97946	4.61519	0.000698341	0.0061242	-0.756994
Fam134b	-0.804005	6.08677	-4.61558	0.000697883	0.0061242	-0.777619
Mut	-0.82072	4.72433	-4.61628	0.000697072	0.0061242	-0.668991
Snap23	-1.00977	4.68148	-4.61574	0.000697698	0.0061242	-0.652894
Sidt2	0.775557	7.47559	4.61459	0.000699034	0.0061242	-0.750908
Prpf18	-0.699982	5.00232	-4.61641	0.000696925	0.0061242	-0.706799
Cpsf2	-1.0469	5.14485	-4.61472	0.000698884	0.0061242	-0.705031
Fbxo30	-1.09662	3.03684	-4.61474	0.000698855	0.0061242	-0.434388
Chchd3	-0.820246	6.54529	-4.61488	0.000698696	0.0061242	-0.786023
Cd300ld3	2.08664	-2.2862	4.61746	0.000695711	0.0061242	-0.142828
Rpph1	2.18612	-0.752352	4.61718	0.000696038	0.0061242	-0.156216
Srpk1	-0.5555	5.41238	-4.6134	0.000700414	0.00612682	-0.755041
Golga1	-0.892704	4.30229	-4.61353	0.000700267	0.00612682	-0.616518
Znhit2	1.2029	5.56778	4.61363	0.000700151	0.00612682	-0.783162
Cdk17	-0.783006	5.21465	-4.61258	0.000701369	0.00613181	-0.729932
Kif16b	-0.9872	4.33122	-4.61229	0.000701705	0.00613181	-0.615804
Atp6ap1	0.572488	8.34534	4.6112	0.00070297	0.00613531	-0.72152
Trmt5	-1.13794	2.88068	-4.61123	0.000702938	0.00613531	-0.418514
Rab9	-0.699033	4.16107	-4.61102	0.000703189	0.00613531	-0.613253
Myrf	1.60876	0.11329	4.60935	0.000705132	0.00614911	-0.224343
Snapc5	-0.842096	4.02501	-4.60884	0.000705735	0.00615043	-0.590125
Cltb	1.15318	6.86363	4.60861	0.000706006	0.00615043	-0.778591
Hnrnpll	-0.815897	5.19712	-4.60807	0.000706637	0.00615277	-0.734285
Senp8	-1.16936	1.50275	-4.60763	0.000707152	0.00615411	-0.27336
Whrn	0.943597	4.35484	4.60536	0.000709818	0.00617414	-0.717983
Gm42515	2.52694	-2.53564	4.60496	0.000710286	0.00617506	-0.169533
Atp11c	-1.73543	2.53313	-4.60459	0.000710724	0.0061757	-0.35827
Dnajb13	1.52844	1.41102	4.60397	0.000711455	0.00617639	-0.362304
Krt15	5.58111	-1.77471	4.6036	0.000711892	0.00617639	-0.150809
Ier5	0.681316	4.94865	4.60385	0.000711595	0.00617639	-0.770669
Mpp5	-1.26149	4.395	-4.6013	0.000714621	0.00618744	-0.624598
Ccdc25	-0.802003	4.206	-4.60196	0.000713842	0.00618744	-0.628435
Tecr	0.765523	8.18745	4.60138	0.000714527	0.00618744	-0.742392
Cd300a	1.26224	3.93968	4.60169	0.000714163	0.00618744	-0.682748
B3gnt7	1.64721	0.61226	4.60071	0.000715316	0.00619031	-0.286073
Comtd1	1.07928	5.73297	4.59992	0.000716265	0.00619536	-0.810434
Sbsn	1.50079	1.49091	4.59826	0.000718234	0.00620923	-0.380365
Zfp850	-1.60311	1.23185	-4.59509	0.000722031	0.00623889	-0.248576
Tmem126b	-0.664944	4.44618	-4.59372	0.000723674	0.00624917	-0.682628
Lgi4	1.00786	5.98443	4.59326	0.00072423	0.00624917	-0.824089
Zmiz2	0.594382	6.94183	4.59318	0.000724323	0.00624917	-0.81166
Bcl7b	0.67549	4.90243	4.5907	0.000727318	0.00626865	-0.789564
Lsm14a	-0.742742	6.07322	-4.59098	0.000726974	0.00626865	-0.820951
Casp8	-0.933158	4.51689	-4.5901	0.000728034	0.00627164	-0.680964
Ankle2	-0.738035	4.35475	-4.58918	0.000729147	0.00627488	-0.673907
Praf2	0.917031	4.0641	4.58918	0.000729148	0.00627488	-0.710752
Tmem134	1.02868	6.81909	4.58865	0.0007298	0.00627732	-0.816598
Zfp91	-0.62245	6.44015	-4.58743	0.000731281	0.00628687	-0.834748
Epb41l2	-0.66955	5.93253	-4.5851	0.000734113	0.00629811	-0.827948
Itm2b	0.700399	9.97214	4.5854	0.000733754	0.00629811	-0.696225
Tmx3	-1.03221	4.76223	-4.58483	0.00073444	0.00629811	-0.714257
AI987944	-1.07153	3.34292	-4.58497	0.000734276	0.00629811	-0.52591
Ifitm6	1.66597	-1.44634	4.586	0.000733019	0.00629811	-0.178524
Qk	-1.02794	6.84015	-4.58395	0.000735513	0.00630413	-0.836332
Nsun2	-0.634064	6.04667	-4.58355	0.000736003	0.00630516	-0.835199
Zfp2	-1.17076	1.5716	-4.58229	0.000737553	0.00631283	-0.321314
Hist2h2aa2	1.40678	0.0759225	4.58222	0.000737641	0.00631283	-0.262008
Chd1l	-0.749196	3.49084	-4.58147	0.00073856	0.00631751	-0.568642
Akap9	-1.4083	3.3603	-4.58007	0.000740281	0.00632905	-0.517611
Dnal4	0.801066	5.66992	4.57951	0.000740967	0.00633173	-0.846204
Arrb1	0.573075	7.56472	4.57857	0.000742126	0.00633527	-0.811968
Dus4l	-1.28752	1.5949	-4.57875	0.00074191	0.00633527	-0.324325
Fbxo6	1.02218	5.38733	4.57678	0.000744341	0.0063478	-0.842628
A230001M10Rik	-1.44422	1.17547	-4.57693	0.000744155	0.0063478	-0.281342
Scml2	-2.35544	-0.108891	-4.5755	0.000745925	0.00635813	-0.193442
Gm24187	1.6146	-0.907212	4.57496	0.000746603	0.00636071	-0.211099
Mapk8	-1.04922	4.55449	-4.57155	0.000750849	0.00639368	-0.710357
Prima1	1.72593	-0.392036	4.57086	0.000751714	0.00639785	-0.248581
Cdkn2aip	-1.26324	3.4378	-4.56977	0.000753074	0.00640622	-0.552296
[truncated: 15,006 more rows]

## Sheet: CTRL tumors upregulated Genes 
Gene_Symbol	logFC	AveExpr	t	P.Value	adj.P.Val	B
Tpx2	-2.49671	5.35309	-15.9453	4.32052e-09	2.44902e-05	11.4109
Hmgb2	-2.5216	5.27483	-16.3025	3.39744e-09	2.44902e-05	11.6224
Top2a	-2.78588	6.12549	-14.3795	1.31827e-08	3.62589e-05	10.3876
Nuf2	-2.90752	3.83986	-14.2142	1.49257e-08	3.62589e-05	10.0395
Ccnb2	-2.1292	5.18016	-14.4412	1.25899e-08	3.62589e-05	10.4114
Kif20a	-2.63038	4.4539	-13.8967	1.90139e-08	4.04164e-05	9.93692
Aspm	-3.51393	3.09385	-12.2963	6.98594e-08	8.27368e-05	8.46655
Cdc5l	-2.09188	4.4839	-12.0516	8.63525e-08	8.63779e-05	8.53306
Ccna2	-2.14862	5.00699	-11.918	9.70985e-08	9.17311e-05	8.42928
Anln	-2.70698	4.1827	-11.3353	1.64173e-07	0.000139588	7.88795
Spag5	-2.93444	3.84299	-11.1812	1.89372e-07	0.000142001	7.72339
Knstrn	-1.94784	5.08959	-11.1205	2.00413e-07	0.000142001	7.71142
Kif2c	-2.01153	4.51917	-11.1484	1.95255e-07	0.000142001	7.74067
Rpl4	-2.00149	9.34996	-10.565	3.40937e-07	0.000170774	7.16024
Ckap2l	-2.7154	4.13833	-10.7404	2.87577e-07	0.000170774	7.34837
Bub1	-3.25485	3.19414	-10.4968	3.64494e-07	0.000173773	7.0356
Kif23	-3.59645	3.2828	-10.4308	3.88995e-07	0.00017878	6.96517
Ftsj3	-1.94789	4.97128	-10.2032	4.88014e-07	0.000192731	6.82386
Ik	-2.03307	5.30883	-10.1516	5.14085e-07	0.000192731	6.76171
Nusap1	-3.04537	3.78643	-10.1118	5.3519e-07	0.000192731	6.73123
Tacc3	-2.13594	4.14986	-10.1743	5.0246e-07	0.000192731	6.81125
Dlgap5	-2.01726	3.76573	-10.0912	5.46506e-07	0.000192731	6.72674
Prc1	-2.23309	5.51092	-10.2353	4.72537e-07	0.000192731	6.84432
Kif14	-2.49503	2.33493	-9.86646	6.87954e-07	0.000208958	6.4002
Kif11	-2.98318	4.04272	-9.69719	8.20495e-07	0.000225802	6.32792
Kif4	-2.96732	2.73481	-9.69397	8.23269e-07	0.000225802	6.25416
Melk	-2.04241	3.57013	-9.71443	8.05809e-07	0.000225802	6.34595
Ncapg	-3.8322	2.37768	-9.54569	9.62666e-07	0.000251848	5.98081
Dbf4	-2.06835	3.37391	-9.40634	1.11709e-06	0.000271349	6.02564
Spc25	-2.17676	3.66889	-9.19821	1.39966e-06	0.000313173	5.80647
Cep55	-3.14753	2.60942	-8.95158	1.83798e-06	0.000350756	5.48868
Postn	-2.24431	7.05657	-8.98533	1.77011e-06	0.000350756	5.44598
Pbk	-2.01952	4.49294	-8.90708	1.93178e-06	0.000353161	5.46038
Spdl1	-2.40595	2.49806	-8.87737	1.99728e-06	0.000353789	5.43182
Ect2	-2.48471	2.9441	-8.83038	2.1058e-06	0.000361709	5.39956
Pif1	-2.34636	2.81377	-8.80585	2.16496e-06	0.000368152	5.37151
Usp1	-2.41227	4.05981	-8.69699	2.44995e-06	0.000389432	5.24815
Ska1	-2.11983	1.48498	-8.69682	2.45041e-06	0.000389432	5.15844
Ttk	-3.62632	1.87714	-8.71117	2.41062e-06	0.000389432	5.09733
Gpbp1	-1.96114	4.72282	-8.57923	2.80435e-06	0.000425786	5.06906
Hmmr	-2.83161	3.51236	-8.52892	2.97227e-06	0.000438608	5.07097
Kntc1	-2.52493	2.54948	-8.47269	3.17284e-06	0.000446556	4.99334
Cdca2	-2.05009	3.46994	-8.42345	3.36046e-06	0.000460844	4.94526
Pola1	-2.11957	2.90423	-8.37876	3.54109e-06	0.00046624	4.90027
Pclaf	-2.0568	4.65318	-8.37319	3.56432e-06	0.00046624	4.83292
Vldlr	-2.01459	6.92854	-8.25352	4.10533e-06	0.000481456	4.57276
Col9a1	-1.93809	6.89729	-8.20194	4.36521e-06	0.000493343	4.50792
Cdc25c	-2.08505	2.81881	-8.19732	4.38935e-06	0.000493343	4.69134
Gen1	-2.52359	1.35176	-8.15241	4.63145e-06	0.000502316	4.53577
Arhgap18	-1.95667	3.99734	-8.13191	4.74673e-06	0.000502943	4.57833
Cep128	-1.97354	2.68328	-8.07564	5.0792e-06	0.000512292	4.54936
Parpbp	-2.54129	1.56484	-8.04522	5.26933e-06	0.000517948	4.44506
Top2b	-2.17274	5.45448	-7.94759	5.93298e-06	0.000540768	4.26309
Nbn	-2.72486	2.94932	-7.94133	5.9785e-06	0.000540768	4.39093
Stag2	-1.96343	4.97872	-7.84144	6.7578e-06	0.000569955	4.15411
Smchd1	-2.06221	4.15144	-7.77786	7.31021e-06	0.000573155	4.13708
Clspn	-1.95551	2.98465	-7.76974	7.3842e-06	0.000573371	4.17877
Cul3	-1.9903	5.57537	-7.71183	7.93564e-06	0.000599758	3.94625
Phf14	-2.7912	4.00966	-7.69589	8.09511e-06	0.00060642	4.0648
Fancd2	-2.12641	2.77151	-7.66149	8.45102e-06	0.000622119	4.05251
Sgol1	-3.1924	1.52811	-7.55791	9.62791e-06	0.000662973	3.84914
Shcbp1	-2.88644	2.79706	-7.52234	1.00717e-05	0.000677836	3.8851
Dkc1	-2.43165	3.05117	-7.52646	1.00192e-05	0.000677836	3.88286
Sgol2a	-2.61493	2.98477	-7.47127	1.07476e-05	0.00068709	3.81738
Brip1	-1.96249	2.06554	-7.44496	1.11147e-05	0.000688484	3.78911
Aspn	-2.38413	3.55486	-7.38735	1.19663e-05	0.00069437	3.68532
Stk3	-2.14734	4.15606	-7.39603	1.18337e-05	0.00069437	3.65198
Robo2	-2.89538	4.34626	-7.38371	1.20224e-05	0.00069437	3.65198
Gm20667	-2.71391	-0.175882	-7.35437	1.24851e-05	0.000709294	3.34969
9530026P05Rik	-2.65471	0.234964	-7.33753	1.27593e-05	0.000718448	3.43625
Cwc22	-2.3915	3.16725	-7.22664	1.47338e-05	0.00077127	3.49605
Scfd1	-2.01556	4.07829	-7.21763	1.49082e-05	0.000775107	3.41823
Blm	-2.12704	2.8159	-7.16537	1.59634e-05	0.000798402	3.42604
Diaph3	-2.49809	2.92679	-7.15041	1.62799e-05	0.000807483	3.40931
Cenpf	-2.39399	3.8251	-7.11549	1.70453e-05	0.000819551	3.31381
Esco2	-2.91588	1.42724	-7.09086	1.76085e-05	0.000832754	3.30534
Stil	-2.23222	2.82517	-7.08199	1.78162e-05	0.000836918	3.31901
Ahctf1	-2.1055	4.96965	-7.07268	1.80368e-05	0.000842625	3.15394
Fanci	-1.99065	3.11251	-7.04099	1.88105e-05	0.000871586	3.24662
Mastl	-2.34018	2.8257	-6.99825	1.99105e-05	0.000905468	3.21154
Zfp472	-2.24156	1.56821	-6.99162	2.00872e-05	0.000908466	3.21193
Matr3	-2.49305	5.16895	-6.96989	2.06785e-05	0.000920519	3.01724
Senp6	-1.98126	5.42918	-6.86746	2.37269e-05	0.000991343	2.82441
Znrd1as	-2.69685	0.173343	-6.83205	2.48899e-05	0.0010172	2.85044
Cdkn3	-2.21911	2.49767	-6.82364	2.5175e-05	0.0010172	2.98999
Nop58	-2.69341	4.10871	-6.78697	2.64592e-05	0.00104637	2.86186
Smc2	-2.04937	4.12805	-6.76578	2.72333e-05	0.00105731	2.8019
Smarca5	-2.06831	4.83754	-6.75616	2.75927e-05	0.0010664	2.72571
Gm44220	-2.00477	1.94607	-6.75266	2.77245e-05	0.00106906	2.90653
Mcm8	-1.95205	1.87938	-6.7197	2.90012e-05	0.00109148	2.86354
Alms1	-2.26176	2.21689	-6.66495	3.12628e-05	0.00112481	2.78672
Zfp146	-1.98892	4.45154	-6.65916	3.15128e-05	0.0011262	2.62144
Mis18bp1	-3.115	1.83741	-6.65203	3.18237e-05	0.0011262	2.7713
Cast	-1.97882	4.29283	-6.60934	3.37539e-05	0.00116427	2.56529
Pms1	-2.17558	1.306	-6.58225	3.5044e-05	0.00119387	2.67928
Mns1	-2.44382	1.63376	-6.54873	3.67129e-05	0.0012201	2.63848
Ercc6l	-2.13235	2.43389	-6.51844	3.82941e-05	0.00124915	2.57814
Lamb1	-1.99439	6.2192	-6.51453	3.85035e-05	0.00125057	2.26752
Cenpq	-2.28639	2.25248	-6.50461	3.90403e-05	0.0012526	2.56876
Sacs	-2.03037	2.58574	-6.49334	3.96598e-05	0.0012559	2.53356
Utp14b	-2.01542	3.94155	-6.46469	4.12822e-05	0.00128572	2.39333
Dek	-2.23957	4.02263	-6.43802	4.28566e-05	0.00131075	2.35783
Tmigd1	-3.15571	2.49488	-6.41343	4.43647e-05	0.00131892	2.45071
Ranbp2	-2.20311	4.74412	-6.40471	4.49134e-05	0.00132826	2.24183
Bclaf1	-2.3753	5.08209	-6.37008	4.71631e-05	0.00136314	2.16923
C330027C09Rik	-3.59378	2.97788	-6.3458	4.88124e-05	0.00139038	2.34854
Rasa1	-2.24723	3.73097	-6.33256	4.97381e-05	0.00140731	2.23304
Zfp729b	-2.0283	1.72845	-6.3144	5.10374e-05	0.00142607	2.31933
Neil3	-2.51247	2.08363	-6.29598	5.23928e-05	0.00144623	2.29113
Cenpe	-2.74172	2.48064	-6.25956	5.51867e-05	0.00147323	2.22938
Atr	-1.97461	3.33732	-6.24705	5.6182e-05	0.00147897	2.13112
Fam208b	-2.55019	2.60754	-6.24043	5.67172e-05	0.00147897	2.19214
Dnajc21	-2.60219	2.08194	-6.2401	5.67443e-05	0.00147897	2.21481
Eif3a	-1.9917	6.06054	-6.17219	6.25566e-05	0.00156668	1.77193
Slc26a4	-2.73418	5.87922	-6.14949	6.46391e-05	0.00158452	1.79165
Cep57	-2.02717	3.19932	-6.14552	6.50105e-05	0.00159065	1.9971
Depdc1a	-3.74112	0.233147	-6.07784	7.17091e-05	0.00168039	1.85421
Ccdc77	-2.03877	2.46025	-5.99866	8.04914e-05	0.00179676	1.839
Zfp654	-2.00854	3.3743	-5.90773	9.20098e-05	0.00191743	1.63059
Psip1	-2.08299	4.37644	-5.89436	9.38471e-05	0.00193027	1.51343
Zfp605	-2.07471	0.533539	-5.86527	9.79778e-05	0.00197871	1.69461
Rbm41	-2.71061	0.577727	-5.86621	9.78411e-05	0.00197871	1.6811
Zfp68	-2.27677	3.412	-5.85673	9.92276e-05	0.00199217	1.56239
2700099C18Rik	-3.80148	0.633401	-5.80262	0.000107547	0.00208577	1.55174
Kif18a	-3.39563	0.733605	-5.759	0.000114794	0.00216897	1.52242
Vps13a	-1.93851	2.79032	-5.75728	0.00011509	0.00217215	1.45372
Rbbp8	-2.13025	2.26996	-5.72503	0.000120796	0.00223761	1.45163
Cenpk	-2.32752	0.773638	-5.71242	0.000123108	0.00226564	1.48492
Cep295	-2.28371	2.73473	-5.70749	0.000124026	0.00227514	1.39628
Knl1	-3.32653	1.64456	-5.68086	0.000129103	0.00234051	1.4413
4930558J18Rik	-2.78174	-1.55051	-5.67621	0.000130014	0.00234701	1.12094
Nipbl	-2.3681	4.42899	-5.65018	0.000135231	0.00239292	1.15223
Cul4b	-2.07318	4.02654	-5.62517	0.000140452	0.00245133	1.1389
Kif15	-3.23365	2.09491	-5.60683	0.000144417	0.00248831	1.31933
Cebpz	-2.45797	3.50995	-5.55075	0.000157296	0.00261214	1.09707
Ppargc1a	-1.96759	3.24437	-5.54576	0.000158501	0.00262157	1.08989
9630013D21Rik	-3.34456	0.22068	-5.50066	0.000169832	0.00269531	1.13387
Ssb	-2.67825	5.2004	-5.49393	0.000171595	0.00269531	0.846583
Gm13577	-2.73136	-1.19919	-5.47122	0.000177691	0.00274445	0.950038
Ccdc129	-2.2647	1.16032	-5.39892	0.000198669	0.0029454	1.02803
Etaa1	-2.35428	1.79627	-5.36369	0.000209829	0.00302943	0.947006
Ankle1	-2.29854	1.04811	-5.30518	0.000229852	0.00319878	0.892316
BC003331	-2.65467	3.9928	-5.29715	0.000232756	0.0032284	0.66016
Pdzrn4	-1.96525	0.813458	-5.27938	0.000239316	0.00329519	0.856063
Rif1	-2.21395	3.32145	-5.26101	0.000246306	0.00334807	0.648573
Atm	-2.1572	3.07243	-5.24886	0.000251048	0.00337743	0.653523
Gm45243	-1.97436	0.94242	-5.23613	0.000256116	0.00341856	0.787257
Zfp955a	-2.92872	0.725621	-5.2158	0.000264441	0.00347901	0.766578
Top1	-2.04852	4.83596	-5.2093	0.000267165	0.00349472	0.38571
Hsp90aa1	-2.06566	6.70883	-5.19194	0.000274579	0.00355353	0.207246
Ndc80	-4.23166	1.53948	-5.12503	0.000305252	0.00378788	0.633472
Zfp72	-4.14033	-2.38356	-5.12474	0.000305391	0.00378788	0.232039
Ddx10	-2.6327	2.50171	-5.10983	0.000312714	0.00383881	0.508348
Dnttip2	-2.73742	2.74363	-5.09528	0.000320035	0.00388451	0.467805
Zfp458	-2.28234	-0.752025	-5.08047	0.000327676	0.00393512	0.522205
Chml	-2.33919	0.925336	-5.00821	0.000367807	0.00422605	0.449204
Gbp3	-2.01471	3.45674	-4.99208	0.000377451	0.00428761	0.190762
Gm43965	-2.34558	-0.782068	-4.97722	0.000386577	0.00436503	0.372129
Ints6	-2.07931	3.06681	-4.95588	0.000400087	0.00443903	0.178308
Zfp184	-2.1882	0.38404	-4.93076	0.000416633	0.00456203	0.342677
Haus3	-2.54941	1.78835	-4.90354	0.000435379	0.00467588	0.239956
Rps6ka6	-2.63668	0.0421408	-4.87104	0.000458927	0.00480443	0.250538
Uty	-2.05279	2.40006	-4.86235	0.000465447	0.00484983	0.0965397
Gnl2	-2.18575	3.94883	-4.84831	0.00047619	0.00491986	-0.0930954
Zfp160	-2.10887	2.68576	-4.84152	0.000481481	0.00496218	0.0346008
Dnajc2	-1.97337	3.06099	-4.83096	0.000489833	0.00501481	-0.0312709
Zfp62	-2.52456	3.29749	-4.79644	0.000518205	0.00517876	-0.083266
Pcm1	-2.39644	4.07191	-4.7793	0.000532926	0.00526272	-0.209154
Pnn	-2.29568	4.46647	-4.76648	0.000544227	0.00533114	-0.284405
Gm20036	-2.64787	-1.55766	-4.7607	0.000549406	0.0053601	-0.0252568
BC002059	-2.29319	1.6003	-4.73328	0.000574686	0.00545737	-0.0275035
Kbtbd6	-3.53645	-1.41531	-4.72019	0.000587179	0.00551355	-0.12817
Gm13499	-3.05224	1.01926	-4.67562	0.000631909	0.00575555	-0.0541247
Lgi1	-2.22281	-1.1836	-4.67422	0.000633366	0.0057581	-0.0848606
Znf41-ps	-2.69	0.0539213	-4.6279	0.000683782	0.00606886	-0.113673
Scml2	-2.35544	-0.108891	-4.5755	0.000745925	0.00635813	-0.193442
Mki67	-4.12654	3.88864	-4.56595	0.000757879	0.00643179	-0.432315
Ofd1	-2.16309	1.46297	-4.56316	0.000761407	0.0064545	-0.296983
Ccdc66	-2.5001	1.46173	-4.52769	0.000807803	0.00667802	-0.339546
Mphosph10	-2.97758	2.39857	-4.52562	0.000810607	0.00668729	-0.409163
Dscc1	-2.1079	0.984311	-4.51505	0.000825053	0.00677779	-0.335706
Zfp979	-3.38043	-1.32089	-4.50802	0.000834808	0.00682496	-0.384343
Rsrc2	-2.12132	4.1193	-4.49283	0.0008563	0.00693099	-0.716607
Zfp960	-4.83757	-1.66919	-4.48912	0.000861634	0.00695725	-0.52575
Fam184b	-2.11149	0.0146303	-4.47584	0.000881027	0.00705343	-0.350363
Gm14305	-2.28659	0.321679	-4.47241	0.000886115	0.0070829	-0.363239
Adamts12	-2.02079	3.22258	-4.42836	0.000954197	0.00745343	-0.719837
Smc4	-3.10742	2.89214	-4.4134	0.000978545	0.00756715	-0.64367
Tex9	-2.22092	1.4013	-4.39578	0.00100806	0.00770094	-0.562417
Ccdc112	-2.02006	-0.580529	-4.37428	0.00104533	0.00787622	-0.501751
Upf2	-2.29861	3.03228	-4.37118	0.00105081	0.00791014	-0.778685
Zfp119b	-2.26127	-0.191703	-4.34441	0.00109952	0.00810463	-0.549862
Hmgn5	-4.53247	-1.21884	-4.32329	0.0011396	0.00827101	-0.701728
Zfp946	-2.68607	0.961955	-4.314	0.00115771	0.00834055	-0.63945
Tmem184c	-2.36397	4.41974	-4.27606	0.00123486	0.0086726	-1.10751
Msc	-2.24726	-1.28844	-4.27402	0.00123915	0.00868578	-0.672794
Gm5454	-2.16734	-1.48891	-4.26794	0.00125204	0.00874373	-0.690412
Itga1	-2.04477	4.09692	-4.26386	0.00126079	0.00878769	-1.11079
Nemf	-2.60239	3.34834	-4.25204	0.00128644	0.00889267	-1.00178
Zfp101	-1.98028	1.48724	-4.2403	0.00131247	0.00900308	-0.843203
Abca12	-2.39185	0.939051	-4.19208	0.0014253	0.00950853	-0.846921
Zfp52	-3.41386	0.893798	-4.1891	0.0014326	0.00954443	-0.811912
Gm15640	-2.97198	-1.73241	-4.16325	0.00149753	0.00980434	-0.891301
Slfn9	-2.10977	0.562332	-4.13482	0.00157251	0.0101175	-0.925408
Cenpj	-2.07752	1.72494	-4.13397	0.00157483	0.0101209	-1.04239
Rims2	-2.20751	0.860071	-4.11738	0.00162044	0.0103166	-0.973059
Zfp51	-2.65108	0.702931	-4.1155	0.00162569	0.0103335	-0.946158
D3Ertd751e	-2.2489	1.15296	-4.103	0.00166107	0.0104655	-1.02321
Lmbrd2	-2.40037	2.11862	-4.06907	0.00176125	0.010883	-1.17545
Cep126	-2.1994	-0.557089	-4.05969	0.00179003	0.010993	-0.990466
BC022960	-3.05587	-2.96129	-4.05339	0.00180965	0.0110655	-1.13592
Nol8	-2.15616	2.32667	-4.0395	0.00185366	0.0112304	-1.26971
Omd	-3.56451	-2.97242	-4.03899	0.0018553	0.0112304	-1.1515
Cep135	-2.19737	1.27163	-4.03422	0.00187071	0.011259	-1.15181
Eldr	-2.58996	-0.417867	-4.02527	0.00189992	0.0113658	-1.04392
Gm11226	-2.97021	-3.24505	-4.01121	0.0019468	0.011536	-1.19952
Zfp955b	-4.04786	-0.683507	-4.0105	0.00194921	0.0115412	-1.08178
Zgrf1	-2.27737	0.856951	-3.99709	0.0019951	0.0116995	-1.16864
Zfp386	-2.1621	3.16933	-3.94797	0.00217296	0.0123657	-1.53486
2810429I04Rik	-3.17568	-2.39997	-3.9401	0.00220295	0.0124622	-1.27394
BC023105	-3.11685	-1.91829	-3.90282	0.00235102	0.0129971	-1.28435
Gm16310	-3.27941	-1.64856	-3.88	0.00244667	0.013348	-1.30216
5330416C01Rik	-3.0766	-2.65575	-3.85869	0.00253964	0.0136883	-1.39339
Usp51	-2.55861	-2.68298	-3.85324	0.00256399	0.0137664	-1.39484
Pibf1	-2.05426	1.97781	-3.85079	0.00257502	0.0138046	-1.55953
Ccdc81	-2.77598	-3.13723	-3.84057	0.00262152	0.0139247	-1.42903
Gm36401	-2.6306	-2.51719	-3.83814	0.00263272	0.0139512	-1.40411
Cfap54	-2.00279	4.40975	-3.82886	0.00267592	0.014088	-1.92101
Taf1d	-2.16041	4.55621	-3.80879	0.00277187	0.0144499	-1.96476
Zfp781	-3.41835	-2.66476	-3.80389	0.00279584	0.0145214	-1.46729
Zfp97	-3.63751	-0.632821	-3.80266	0.00280191	0.0145352	-1.38704
Smarca1	-2.0037	0.535092	-3.80179	0.00280618	0.0145396	-1.47908
Gm13937	-2.8998	-2.02048	-3.79281	0.0028508	0.014717	-1.43734
Fras1	-2.03475	3.40323	-3.78209	0.00290504	0.0148885	-1.86467
Hs6st2	-3.11899	-1.62023	-3.77224	0.00295584	0.0150217	-1.45218
Gm10778	-2.67383	-2.66564	-3.77038	0.00296555	0.0150504	-1.51111
Zfp958	-2.30865	1.53192	-3.73482	0.00315726	0.0156528	-1.68386
Gm5898	-2.1966	-2.74557	-3.73412	0.00316119	0.0156632	-1.55005
Zfp943	-2.19767	1.99099	-3.67764	0.00349281	0.0166327	-1.85312
Zfp37	-3.63999	-1.03454	-3.6412	0.00372558	0.0174423	-1.6398
Mterf2	-2.01546	1.1343	-3.61476	0.00390447	0.0179608	-1.8602
Zfp934	-3.79506	-2.63762	-3.59929	0.00401314	0.018286	-1.7513
RP24-545B2.2	-2.91266	-3.19575	-3.57105	0.00421967	0.018883	-1.80177
Snora28	-2.31456	-0.755097	-3.56484	0.00426659	0.0190184	-1.77084
Esf1	-1.96929	2.40437	-3.56038	0.00430059	0.0190906	-2.12725
Zfp638	-2.31259	3.90459	-3.5529	0.00435818	0.0192646	-2.32172
Zfp984	-2.01416	2.13534	-3.50896	0.00471306	0.0203622	-2.17909
Gm25047	-2.54053	-1.37669	-3.50714	0.00472838	0.0203973	-1.84441
RP24-389J11.1	-2.09242	-1.57806	-3.50529	0.00474401	0.0204388	-1.8475
Ccdc68	-2.98143	-2.08821	-3.50309	0.00476262	0.0204878	-1.86671
Gm44956	-2.87615	-1.90842	-3.49511	0.00483091	0.0207099	-1.87058
Slco1c1	-2.65995	-2.65222	-3.49386	0.0048417	0.0207493	-1.90026
A330069K06Rik	-2.52164	-0.449742	-3.46837	0.00506717	0.021408	-1.93655
Nrk	-3.01392	-2.99413	-3.46267	0.00511905	0.0215564	-1.95142
Gm6288	-1.95154	-1.08763	-3.45439	0.00519534	0.0217871	-1.94181
Dmp1	-2.89623	-2.59649	-3.4516	0.0052213	0.0218744	-1.96172
Gm10226	-2.04538	-1.34928	-3.44468	0.00528628	0.0220705	-1.94741
Gm13268	-2.23373	-2.70702	-3.44292	0.00530296	0.0221076	-1.96543
5730488B01Rik	-2.76045	-2.318	-3.43865	0.00534365	0.0222064	-1.96501
Rgs7bp	-2.21936	-1.73393	-3.43248	0.00540293	0.0223817	-1.95883
Zfp976	-1.93627	0.724593	-3.41932	0.00553168	0.0227543	-2.15273
Kif20b	-3.9274	0.67643	-3.4038	0.0056875	0.0232175	-2.06733
Iqch	-2.69499	-2.42591	-3.39564	0.00577124	0.0235066	-2.03036
Zfp882	-2.68526	-0.0922197	-3.37655	0.00597213	0.0240768	-2.10401
Dkk2	-2.19984	-1.36762	-3.36182	0.0061319	0.0245348	-2.07587
Gm43924	-2.51787	-2.17365	-3.35226	0.00623802	0.0247903	-2.08553
Gm10384	-3.107	-1.82942	-3.33303	0.00645711	0.0254351	-2.11303
Gm6712	-2.25292	-0.653684	-3.32858	0.00650888	0.0255384	-2.1609
Gm32742	-2.38807	-1.97518	-3.31567	0.0066616	0.0259227	-2.13765
Gm17655	-3.11779	-1.81626	-3.30357	0.0068079	0.0262755	-2.15733
Gm17096	-2.96254	-2.87388	-3.29817	0.00687437	0.0264351	-2.185
Cxcr6	-3.51715	-2.75173	-3.29558	0.00690635	0.0265287	-2.18625
1500015L24Rik	-2.78886	-2.31158	-3.29425	0.00692293	0.0265804	-2.17823
Zim1	-3.07543	-3.28997	-3.29051	0.00696966	0.0267055	-2.199
Lrrc18	-2.48291	-3.03793	-3.2704	0.00722624	0.0274352	-2.22727
Zfp677	-2.67437	0.17223	-3.26517	0.00729456	0.0276206	-2.3129
Zfp273	-2.47411	-0.193548	-3.25719	0.00740015	0.0278653	-2.30203
Zfp54	-2.41537	-0.238981	-3.25579	0.00741878	0.0279045	-2.30619
Gm43379	-2.65428	-2.69136	-3.25445	0.00743668	0.0279533	-2.24463
Zfp473	-2.78689	-1.14548	-3.23707	0.00767306	0.0285736	-2.26948
Themis	-2.31323	1.47427	-3.23362	0.00772081	0.028679	-2.5456
Zfp948	-2.59197	1.47678	-3.23316	0.00772727	0.0286967	-2.52992
Ktn1	-2.13889	4.18558	-3.22302	0.00786959	0.0290918	-2.96497
Zfp454	-2.80139	-1.85567	-3.21405	0.00799781	0.0293869	-2.29222
Bank1	-2.49074	-2.77167	-3.21309	0.00801164	0.0294116	-2.30521
Fam19a3	-3.03157	-2.81395	-3.21171	0.00803166	0.0294541	-2.30875
Gm36445	-2.44269	-1.56303	-3.2094	0.00806507	0.0295383	-2.30641
Ugt8a	-2.23796	-0.813275	-3.20112	0.00818633	0.0298539	-2.35749
Zfp182	-2.07562	1.02251	-3.19652	0.00825443	0.0299655	-2.56774
Gm38057	-2.31075	-0.0973785	-3.1795	0.00851163	0.0306382	-2.44807
Gm38253	-2.73291	-3.24082	-3.1654	0.00873096	0.0312108	-2.37876
Glcci1	-2.58351	-3.28384	-3.15629	0.00887548	0.0315484	-2.3925
6030442K20Rik	-2.68402	-2.91655	-3.14536	0.00905223	0.0319894	-2.40569
Cfap69	-2.72339	-1.88341	-3.12783	0.00934328	0.0326979	-2.42354
Mcmdc2	-2.33291	-2.28694	-3.1282	0.009337	0.0326979	-2.42179
Cdh9	-2.02032	-0.885277	-3.12472	0.00939583	0.0328185	-2.48612
Zfp300	-2.42646	-1.6195	-3.12078	0.00946299	0.0329818	-2.44266
RP24-406I15.3	-2.37466	-0.961368	-3.10917	0.00966335	0.0334198	-2.49558
6720489N17Rik	-2.07544	-0.369802	-3.07705	0.0102405	0.0349187	-2.6077
Gm5835	-1.95668	-1.43222	-3.07602	0.0102597	0.034977	-2.53103
RP23-184H3.5	-2.16717	-2.76132	-3.07406	0.0102961	0.0350598	-2.50453
Eif3j2	-1.94183	-2.34819	-3.06713	0.0104257	0.0353659	-2.51503
Gm43951	-2.30122	-2.90502	-3.04994	0.0107547	0.0360503	-2.54275
Dhrs13os	-2.34263	-2.4122	-3.04414	0.010868	0.0363443	-2.54778
Gm20939	-2.33526	-1.5224	-3.04107	0.0109284	0.036509	-2.5757
Zfp345	-1.99077	-1.374	-3.04005	0.0109486	0.0365134	-2.59284
1700082M22Rik	-2.52308	-2.30604	-3.03033	0.0111426	0.0369501	-2.56865
AU041133	-2.27258	-0.192025	-3.02875	0.0111745	0.0370343	-2.69287
Gm13423	-2.61318	-2.04504	-3.0275	0.0111999	0.0370965	-2.57493
RP23-331E5.10	-2.35967	-2.32695	-2.99793	0.0118148	0.0385774	-2.61762
Gm37303	-2.72719	-2.73182	-2.98839	0.0120203	0.0390236	-2.63204
Gm12346	-2.51237	-2.12974	-2.98271	0.0121445	0.0393366	-2.64271
Gm10130	-2.37244	-2.08653	-2.97843	0.0122388	0.0395202	-2.65118
Zfp975	-2.13681	0.824998	-2.96813	0.0124691	0.0400144	-2.92926
Gm42868	-2.4347	-2.98939	-2.95307	0.0128134	0.0408878	-2.68437
Amd-ps3	-2.29236	-3.06169	-2.93103	0.0133344	0.0420644	-2.71646
Fut9	-2.3439	0.995709	-2.92997	0.0133599	0.0421338	-3.00134
Zfp758	-2.58735	0.56812	-2.9232	0.0135247	0.0424965	-2.94071
BC024139	-3.09197	-0.433816	-2.89272	0.0142913	0.0442258	-2.85822
Zfp942	-2.10819	1.70953	-2.89262	0.0142939	0.0442258	-3.19415
Gm14403	-1.93799	-0.264799	-2.88974	0.0143684	0.0443761	-2.9381
Alms1-ps2	-2.42494	-3.00022	-2.87113	0.0148606	0.0454422	-2.8031
AF357399	-2.42925	-1.98248	-2.86725	0.0149652	0.0456635	-2.82313
Clec1a	-2.58589	-0.925698	-2.85988	0.0151658	0.0460774	-2.88819
Pnisr	-1.95503	4.77147	-2.85723	0.0152387	0.046208	-3.71593
Iqsec3	-2.35685	-2.59889	-2.85535	0.0152907	0.0463161	-2.82748
Zfp808	-4.08192	-3.10061	-2.85376	0.0153347	0.0464162	-2.82821
Mum1l1	-2.10897	-0.376278	-2.84768	0.0155042	0.0467923	-2.98088
Zfp40	-2.34736	0.652143	-2.84228	0.0156564	0.04708	-3.10594
Gm3604	-3.84271	-2.09006	-2.82555	0.0161376	0.0481202	-2.87022
Zc3h11a	-2.18975	0.577477	-2.80331	0.0167995	0.049628	-3.16522

## Sheet: TRT tumors upregulated Genes
Gene_Symbol	logFC	AveExpr	t	P.Value	adj.P.Val	B
Krt14	8.59097	-0.571928	5.67848	0.000129568	0.00234608	1.4229
Krt77	7.76768	-2.47966	9.50063	1.00991e-06	0.000255309	5.01083
Lce1m	7.58293	-3.1484	8.91657	1.91135e-06	0.000353161	4.5257
Fam25c	7.46059	-2.12608	7.21499	1.49597e-05	0.000775107	3.08412
Lce1a1	7.31384	-3.3557	10.6382	3.17478e-07	0.000170774	5.65484
Lce1b	7.14986	-3.83127	12.8998	4.20603e-08	6.05963e-05	6.69146
Krt5	7.08803	-0.261867	4.20231	0.00140056	0.00940992	-0.834884
Lce1a2	6.94508	-3.78099	9.86621	6.88129e-07	0.000208958	5.09894
Calm4	6.51178	-2.4841	9.77619	7.55491e-07	0.000225388	5.18618
2310050C09Rik	6.41089	-4.34247	14.2664	1.43495e-08	3.62589e-05	6.95326
Lce1d	6.29705	-4.3824	12.8849	4.25782e-08	6.05963e-05	6.42758
Lce1c	6.18061	-4.04229	7.57338	9.44146e-06	0.000660841	3.23125
Krtdap	6.14359	-2.22006	10.839	2.61582e-07	0.000170774	6.03293
2310046K23Rik	5.91727	-3.77795	7.43197	1.13008e-05	0.000688484	3.11206
Crct1	5.8436	-3.36035	5.939	8.78633e-05	0.00186563	1.55723
Krt1	5.76997	-2.34107	5.53764	0.00016048	0.00263514	1.13991
Krt15	5.58111	-1.77471	4.6036	0.000711892	0.00617639	-0.150809
Chit1	5.56055	-3.51437	7.15006	1.62874e-05	0.000807483	2.84371
Lce1j	5.54644	-4.62815	12.4213	6.27768e-08	8.21168e-05	6.00134
Lce1f	5.41586	-4.02549	8.33705	3.71915e-06	0.000472291	3.81147
Krt17	5.40912	-1.77017	4.00661	0.00196239	0.0115789	-1.08388
Fcgbp	5.35502	-2.63652	4.93891	0.000411187	0.00452572	0.304102
Col17a1	5.12439	-1.54811	4.6205	0.000692221	0.00611404	-0.125621
Tacstd2	5.10066	-3.64944	3.77015	0.00296671	0.0150504	-1.43855
Krt6a	4.8939	-3.87248	3.21299	0.00801317	0.0294116	-2.30151
Dsc3	4.8183	-3.06613	4.13601	0.00156931	0.0101007	-0.879774
Mbl2	4.63417	-3.1437	4.06554	0.00177204	0.0109219	-0.987623
Flg2	4.54056	-4.48536	6.64379	3.21867e-05	0.0011262	2.137
Pklr	4.50409	-2.9507	4.31121	0.00116321	0.00836027	-0.61548
Pla2g2f	4.49871	-2.91928	5.73052	0.000119804	0.00222409	1.31848
Matn1	4.47979	-3.77793	6.84834	2.43475e-05	0.00100492	2.43554
Krt10	4.46188	-1.02883	5.65414	0.000134422	0.00238357	1.39907
Cyp2d9	4.45058	-1.68362	3.60749	0.00395517	0.0181141	-1.74437
Lor	4.40702	-0.0082686	6.87914	2.33563e-05	0.000983103	3.06745
Apoa5	4.36591	-1.0739	3.23565	0.00769271	0.0286309	-2.42349
Apoc4	4.32231	-2.97438	4.03526	0.00186731	0.0112549	-1.02988
Apoa1	4.31009	1.70249	3.86635	0.00250577	0.0135573	-1.69545
Cyp2d10	4.3007	-1.94512	3.93913	0.00220668	0.012475	-1.18969
Apoc3	4.28422	-0.895702	3.5194	0.00462617	0.0201214	-1.95928
Lcn8	4.24175	-2.55222	6.53185	3.75855e-05	0.00123625	2.34354
Slc22a1	4.19612	-3.03229	4.26004	0.00126902	0.00881402	-0.694936
Svop	4.17864	1.13801	9.93157	6.43291e-07	0.000202577	6.51831
Cyp2e1	4.09317	-0.424087	3.5392	0.00446582	0.0196129	-1.9774
Cdsn	4.06059	-1.96922	7.44137	1.11659e-05	0.000688484	3.47333
Hpd	4.05887	-1.41263	3.99706	0.00199521	0.0116995	-1.12182
Gjb4	4.03626	-4.1717	4.19704	0.00141325	0.009469	-0.82932
Pkp1	4.0289	-1.36978	5.01993	0.00036096	0.00418413	0.477251
Tat	3.98253	-1.99314	3.12724	0.00935315	0.0327062	-2.52
Serpina1c	3.97562	0.215077	3.00215	0.011725	0.0384096	-2.99606
Lypd3	3.96467	-3.75327	2.90174	0.01406	0.0437174	-2.78087
Cnfn	3.96263	-3.802	3.91501	0.0023015	0.012815	-1.23038
Ly6d	3.91681	-1.19263	6.2532	5.56904e-05	0.00147897	2.20171
Bhmt2	3.90733	-3.43725	4.52541	0.000810891	0.00668729	-0.337211
Cyp1a2	3.90604	-2.90342	4.41064	0.000983098	0.00758676	-0.46695
F2	3.90537	-1.15828	3.04959	0.0107614	0.0360657	-2.73358
Psapl1	3.7988	-2.97643	4.78965	0.000523983	0.00521554	0.0703827
Tmem54	3.79607	-4.11587	4.13644	0.00156814	0.0101007	-0.919982
Hsd17b6	3.73676	-3.15313	3.0152	0.0114516	0.0377686	-2.62074
Prodh2	3.73054	-3.1696	3.85702	0.00254708	0.013711	-1.30526
Mat1a	3.72474	-1.15971	2.88607	0.0144641	0.0445827	-3.01156
Akr1c6	3.71157	-2.43269	3.33157	0.00647401	0.0254603	-2.15151
Ugt2b35	3.7027	-3.53548	3.52025	0.00461912	0.0201147	-1.82381
Cyp8b1	3.65515	-3.76427	3.77207	0.00295675	0.0150217	-1.44578
Klk7	3.65205	-3.63117	4.51005	0.000831977	0.00681855	-0.376608
Dmkn	3.64856	0.0577507	7.46832	1.07882e-05	0.00068709	3.79885
Rdh7	3.62858	-1.67694	2.94115	0.0130926	0.0415373	-2.86089
Tnfsf4	3.60015	-3.05439	6.21328	5.89676e-05	0.00150562	1.85846
Ano9	3.59813	-4.10718	3.70747	0.00331341	0.0160938	-1.54848
Ckmt1	3.56716	-1.72088	6.21141	5.9126e-05	0.0015074	2.09901
Dapl1	3.53815	-3.21558	3.01894	0.0113744	0.0375649	-2.61107
Rgn	3.5287	-2.25058	4.06023	0.00178836	0.0109906	-0.989031
Serpina1d	3.52385	-0.303256	2.94883	0.0129119	0.0411289	-3.01564
Kcnj4	3.51457	-1.29928	6.56817	3.57348e-05	0.0012057	2.59221
Perp	3.49593	-0.0628073	4.29014	0.00120562	0.0085502	-0.744792
Serpina1a	3.47334	-0.734124	2.8766	0.0147142	0.0451651	-3.0815
Hist1h4h	3.47042	2.80823	12.2454	7.29816e-08	8.27368e-05	8.69006
Mbl1	3.46645	-3.53609	3.28651	0.00701997	0.0268427	-2.18376
Hoxc13	3.46618	-3.72964	3.77436	0.00294481	0.0149974	-1.44359
Ly6g6c	3.46022	-3.23206	4.798	0.000516886	0.00517458	0.0531525
Ces1f	3.45129	-2.50018	3.11041	0.00964176	0.0333846	-2.50677
Itih1	3.44273	-2.12198	2.81662	0.0164003	0.0486897	-3.02132
Cidec	3.44008	-1.36808	3.93542	0.00222101	0.012529	-1.2262
Crp	3.41343	-3.00806	3.02852	0.0111792	0.0370427	-2.60618
Rdh16f2	3.40642	-3.40379	3.87716	0.00245884	0.0133972	-1.2817
Hrg	3.39893	-2.09079	2.90716	0.0139229	0.0434818	-2.87498
Oas3	3.38905	-0.364888	7.2288	1.46924e-05	0.00077127	3.48427
Ccdc184	3.37898	-1.98082	7.3801	1.20784e-05	0.00069437	3.40538
Fam83g	3.37598	-3.07801	3.2301	0.00776998	0.0288113	-2.28241
Cpn1	3.37256	-2.06198	3.845	0.00260124	0.0138729	-1.33674
Apoc1	3.33602	0.810803	3.65032	0.0036659	0.017254	-1.94856
Cyp2c29	3.33525	-2.79594	3.03612	0.0110266	0.0366715	-2.60588
Anxa8	3.32218	0.22564	6.48744	3.9988e-05	0.00125925	2.55624
Lep	3.32032	-3.55996	3.28099	0.00709004	0.027057	-2.19168
Cyp2d26	3.31157	-1.16672	3.48522	0.00491698	0.0209978	-1.9936
Nccrp1	3.30526	-3.96784	4.21062	0.00138078	0.00930643	-0.820832
Dmgdh	3.28507	-3.21988	3.20912	0.0080692	0.0295471	-2.31032
Serpina1e	3.24739	1.61067	2.97591	0.0122948	0.039601	-3.26313
Wnt4	3.24652	1.23511	5.03214	0.000353967	0.00413407	0.332734
Ces1g	3.19812	-2.69499	3.91832	0.00228824	0.012777	-1.20688
Epn3	3.18971	-3.97405	3.63121	0.00379216	0.0176431	-1.66399
Cbs	3.18614	-1.57417	3.83665	0.0026396	0.0139615	-1.37516
Mpz	3.16775	0.159337	4.74255	0.000566006	0.00541945	-0.0243064
Ly6c2	3.15944	-1.01212	5.24915	0.000250931	0.00337743	0.816484
Gp9	3.13728	-2.45881	4.45562	0.000911444	0.00722097	-0.384018
Rprm	3.12891	-2.38964	4.42792	0.000954903	0.00745552	-0.423471
Cox6b2	3.10936	0.136101	9.27242	1.29094e-06	0.000292699	5.75527
Sln	3.0934	-0.960045	3.2579	0.00739065	0.0278536	-2.40079
Sds	3.09046	-2.92653	3.16257	0.00877553	0.0313109	-2.39516
Cdkn1c	3.08939	3.84495	7.13442	1.66259e-05	0.000812421	3.21086
Hist1h4a	3.07836	-1.72077	8.29017	3.93083e-06	0.000478511	4.38481
Hgd	3.07246	-2.17057	2.85961	0.0151734	0.0460864	-2.94302
Cd209c	3.03547	-3.51191	3.11494	0.00956329	0.0332137	-2.44888
Gm15987	3.02726	-2.94909	4.30187	0.00118181	0.00844399	-0.632453
Dusp15	3.01543	-0.221937	8.52322	2.99197e-06	0.000438608	4.94733
Ltc4s	3.01417	0.579573	10.6043	3.28101e-07	0.000170774	7.05374
Tmprss6	3.01237	-1.40353	3.62105	0.00386109	0.0178546	-1.74367
Mst1	3.00164	-2.74174	3.62795	0.00381412	0.0177101	-1.66109
Gnmt	2.99442	0.161556	3.8605	0.00253157	0.0136621	-1.49596
S100a14	2.9329	-0.992007	3.33612	0.00642136	0.0253377	-2.2635
Slfn1	2.92448	-0.734385	7.08995	1.76296e-05	0.000832754	3.28484
Gm37255	2.91747	-2.4799	4.71918	0.000588155	0.00551355	0.00251863
Sfrp5	2.91338	0.244083	5.92425	8.97938e-05	0.00188745	1.77239
Asgr1	2.90932	-1.26403	3.73943	0.0031317	0.0155898	-1.55692
Mgmt	2.90154	1.17021	8.94266	1.8564e-06	0.000350756	5.51833
Clic6	2.87745	-1.39726	5.26643	0.000244222	0.00333306	0.838431
Pm20d1	2.87479	-3.92208	2.99662	0.0118429	0.0386171	-2.6227
Lbx1	2.84223	-2.06333	5.20041	0.000270934	0.00352775	0.715061
Atp1a3	2.82971	2.2357	10.1979	4.90632e-07	0.000192731	6.8315
Gata3	2.81692	-1.4367	4.55787	0.000768152	0.00648237	-0.225339
Mettl7b	2.81334	-1.4803	3.23776	0.00766343	0.028552	-2.37917
Glb1l2	2.80769	-2.90827	3.40773	0.00564767	0.0230973	-2.00472
St14	2.80489	-0.284154	5.418	0.00019289	0.00288993	1.05221
Clic3	2.78293	-2.74682	5.25625	0.000248152	0.00335973	0.723133
Bpifc	2.78262	-2.33346	3.82609	0.00268896	0.0141478	-1.35615
Ces2e	2.77753	0.939904	10.4874	3.67881e-07	0.000173773	7.00831
Galnt9	2.75962	-3.15942	3.84252	0.00261259	0.0139009	-1.32902
Abhd11os	2.75521	0.997265	6.77144	2.70244e-05	0.00105731	2.91811
Ky	2.74371	-2.75181	3.07819	0.0102195	0.0348863	-2.53759
B230312C02Rik	2.72779	-2.95765	3.81051	0.00276353	0.0144241	-1.37483
Gm45120	2.71863	-1.74532	4.01863	0.00192192	0.0114347	-1.06852
Rnu1a1	2.71184	-2.12663	4.3233	0.00113959	0.00827101	-0.580201
Gm13112	2.70045	-2.77614	4.75758	0.000552222	0.00537216	0.0347995
Tmem150b	2.69949	-3.23402	3.35612	0.00619493	0.0246825	-2.07823
Sncb	2.67809	-2.55911	4.74725	0.000561658	0.00540306	0.0357933
Acaa1b	2.66818	-0.385368	4.07819	0.00173373	0.0107599	-1.0657
Aqp9	2.66566	-2.09494	3.47617	0.0049971	0.0212068	-1.93095
Gm13067	2.66052	-2.96211	4.72086	0.000586531	0.00551355	-0.0349246
Cyp4f14	2.64943	-2.77316	2.97941	0.0122172	0.0394775	-2.69404
Npy	2.63686	-0.743786	5.61199	0.000143291	0.0024788	1.34331
Barx2	2.63638	-2.52735	3.13411	0.00923791	0.0324702	-2.46018
Spink5	2.63079	-2.95314	3.05435	0.0106692	0.0358558	-2.56393
Cxcl13	2.62791	-0.513763	5.25348	0.000249231	0.00337166	0.814295
S100a3	2.61884	1.31372	5.33271	0.000220192	0.00310868	0.806636
Gm14377	2.60728	-3.2421	3.94468	0.00218546	0.0124003	-1.17854
Trim29	2.59286	0.343627	4.65861	0.000649903	0.00586212	-0.175491
Saa3	2.59208	2.05776	4.06066	0.00178704	0.0109886	-1.39576
Dcxr	2.5887	6.84377	9.02967	1.68502e-06	0.000349009	5.51119
Mbp	2.57582	1.90548	7.871	6.51639e-06	0.000566487	4.29058
Inmt	2.57502	-0.662399	4.27451	0.00123812	0.00868215	-0.716495
Padi4	2.5634	-0.685739	4.36129	0.00106854	0.00797214	-0.573076
Lcn2	2.55378	-0.522333	3.74647	0.00309309	0.0154564	-1.61085
Rbp4	2.54633	0.426794	2.82794	0.0160679	0.0480079	-3.32949
Cd5l	2.52903	5.36062	5.94201	8.74746e-05	0.00186477	1.40283
Gm42515	2.52694	-2.53564	4.60496	0.000710286	0.00617506	-0.169533
Ces2b	2.52425	-3.166	3.82857	0.00267728	0.0140907	-1.35093
Gm20634	2.52017	-2.48309	4.35209	0.00108531	0.00803817	-0.541896
Aplp1	2.51784	3.25691	4.08182	0.0017229	0.01072	-1.51654
Laptm5	2.50597	6.35197	8.43747	3.30583e-06	0.000457038	4.80652
Ttc36	2.50256	-0.625563	4.96785	0.000392449	0.00440321	0.384285
Tnk1	2.49496	-2.97133	3.78584	0.00288596	0.0148349	-1.41318
Cyba	2.48698	5.95253	6.32448	5.03114e-05	0.00141881	1.97288
Awat1	2.47712	-1.54436	4.56578	0.000758096	0.00643179	-0.210297
Rhd	2.46664	-0.681127	7.28073	1.37326e-05	0.000748962	3.51364
Tmem163	2.46174	-1.60298	5.42758	0.000190054	0.0028626	1.05819
Sncg	2.45956	3.67538	12.8797	4.27613e-08	6.05963e-05	9.23447
Ces2g	2.45103	0.832278	9.52165	9.87568e-07	0.000254448	6.08523
Matk	2.44453	1.95929	7.22841	1.47e-05	0.00077127	3.47606
Cd209d	2.44417	0.0991637	3.80154	0.0028074	0.0145415	-1.58667
Phlda3	2.44126	8.51741	7.99402	5.60684e-06	0.000540768	4.3103
Hist1h3f	2.44009	-1.56224	6.52064	3.8177e-05	0.00124846	2.49309
Hba-a2	2.43767	4.80862	6.80883	2.56855e-05	0.00102531	2.69452
RP23-378J3.3	2.43339	-2.52666	3.5475	0.00440027	0.0194052	-1.79288
Hcst	2.43159	0.147505	5.93633	8.82096e-05	0.00186708	1.7941
Tmem37	2.42842	2.63463	8.27898	3.98323e-06	0.000478511	4.75003
A730017C20Rik	2.41121	-1.72654	2.92544	0.0134699	0.0423629	-2.87298
1700061G19Rik	2.40985	-2.31791	5.47265	0.000177301	0.00274116	1.05819
Serpina12	2.4053	-1.49136	3.69051	0.0034142	0.0164239	-1.61698
Tpsb2	2.40515	-0.449106	4.175	0.00146764	0.00968083	-0.896713
Cys1	2.40415	-0.243336	6.78018	2.67046e-05	0.00105118	2.93331
Angptl8	2.39981	-2.44934	3.82936	0.00267357	0.0140825	-1.34733
Ass1	2.39177	6.34194	10.8531	2.58084e-07	0.000170774	7.42463
Kif1a	2.37534	0.0565572	5.54765	0.000158043	0.00261941	1.23206
Hepacam	2.369	-0.165175	6.26805	5.45214e-05	0.00147164	2.26058
B3gnt4	2.36202	-2.81047	3.3159	0.00665877	0.0259227	-2.15202
Mir142hg	2.35285	-0.583094	5.54243	0.000159308	0.00262768	1.2426
Wfikkn2	2.3448	0.931933	9.39322	1.13295e-06	0.000271349	5.96572
Dnmt3aos	2.34434	-1.71407	4.90735	0.000432701	0.00466827	0.305423
Cd209b	2.33881	-0.73434	3.45261	0.0052119	0.0218512	-2.0884
Cd37	2.33005	2.70515	8.48946	3.11152e-06	0.000446556	4.99533
Clec10a	2.32911	2.67795	5.62262	0.000140996	0.00245486	1.11706
Cd209f	2.31861	2.13606	3.84047	0.002622	0.0139247	-1.78828
Hk3	2.31127	3.82185	7.40393	1.17143e-05	0.00069437	3.56751
Upb1	2.30968	-1.52884	3.48359	0.00493126	0.0210429	-1.95677
Ms4a4c	2.30679	-0.386527	6.11287	6.81551e-05	0.00162322	2.04699
Slc36a2	2.30228	-2.09226	3.46479	0.00509968	0.0215079	-1.947
Nrgn	2.28919	0.349373	5.57995	0.000150445	0.00254813	1.26553
Selplg	2.28604	3.43288	7.88493	6.40592e-06	0.000561508	4.21665
Efna3	2.28186	-0.390153	4.32231	0.0011415	0.00827772	-0.657778
Cdkn1a	2.28037	8.60338	9.34733	1.19036e-06	0.000278041	5.90055
Folr2	2.27937	3.7816	7.02466	1.92228e-05	0.00088347	3.05968
Fcna	2.26783	1.98272	5.66827	0.000131582	0.0023578	1.26449
D030025P21Rik	2.26629	-1.84981	4.90353	0.000435387	0.00467588	0.295727
Cd209a	2.25951	0.577838	4.89979	0.000438029	0.00467588	0.194845
1700003M07Rik	2.25702	-2.49182	3.10826	0.00967932	0.0334614	-2.50106
Gm15675	2.24998	-1.3681	3.41122	0.00561245	0.0229975	-2.09279
Itgb7	2.24827	0.239941	5.89398	9.38996e-05	0.00193027	1.73073
Gm37333	2.24178	-0.255744	3.79434	0.00284315	0.0146954	-1.55564
Celf5	2.23265	1.1571	6.71943	2.9012e-05	0.00109148	2.84373
Hba-a1	2.22125	6.05839	5.30862	0.000228623	0.00319288	0.392471
Asprv1	2.20658	0.338848	7.23165	1.4638e-05	0.00077127	3.51957
AB124611	2.20215	2.24349	7.42253	1.14383e-05	0.000692203	3.71306
E230032D23Rik	2.2017	-3.15235	4.29673	0.00119218	0.00850018	-0.659964
Syn1	2.20004	-0.183371	5.77965	0.000111301	0.0021266	1.57897
Pltp	2.18757	5.69852	7.55456	9.66876e-06	0.000662973	3.68339
Mcoln3	2.1867	-1.54731	3.44549	0.00527862	0.0220439	-2.01733
Rpph1	2.18612	-0.752352	4.61718	0.000696038	0.0061242	-0.156216
Tbx19	2.1845	-1.37878	3.85957	0.0025357	0.0136801	-1.34424
Oas1g	2.1845	-0.0282494	5.67326	0.000130593	0.00235247	1.42102
Gm9908	2.18413	-2.57889	3.4522	0.00521568	0.0218562	-1.94204
Urah	2.18395	-0.090328	7.78506	7.24532e-06	0.000573155	4.1537
Apoa2	2.18048	2.46662	3.25992	0.00736386	0.0277778	-2.86727
Gm11496	2.18048	-2.9512	3.27468	0.00717094	0.0272801	-2.21109
Trem2	2.17733	5.38814	6.45441	4.18815e-05	0.00129365	2.16143
Kcne1l	2.16988	-1.71735	3.84356	0.00260783	0.013881	-1.34882
Cpz	2.16683	2.19435	6.2941	5.25328e-05	0.00144623	2.17651
Cryba4	2.16671	-2.10128	3.51028	0.00470197	0.0203301	-1.87044
Gm5424	2.16362	-0.248434	5.92859	8.92212e-05	0.00188006	1.79147
H2-T-ps	2.162	-0.676637	5.93582	8.82759e-05	0.00186708	1.79858
Myo16	2.16103	-1.3002	3.87424	0.00247145	0.01344	-1.32498
Gdf15	2.15934	3.62347	8.04852	5.24838e-06	0.000517948	4.40775
Rasgrp4	2.14826	0.539328	5.53495	0.000161142	0.00263736	1.18674
Cd300c2	2.14644	3.57091	7.1722	1.58209e-05	0.000795962	3.27818
Col22a1	2.14557	1.75483	6.00098	8.02193e-05	0.00179676	1.78834
Ache	2.1427	-0.626002	5.13869	0.000298705	0.00375326	0.646098
Stac2	2.14001	1.80904	7.27604	1.38165e-05	0.000750638	3.54956
Cd52	2.13805	4.19285	4.82749	0.000492604	0.00502805	-0.332973
Hist1h4m	2.1343	-2.10977	4.52155	0.000816141	0.00672407	-0.279295
Ms4a8a	2.12615	-0.615808	4.0121	0.0019438	0.0115252	-1.15134
Mapk13	2.11667	-0.123786	4.70443	0.000602596	0.00559037	-0.0570705
Mt3	2.11561	-1.9103	3.43015	0.00542544	0.0224367	-2.01367
Snhg11	2.10655	-1.73217	3.94706	0.00217641	0.0123708	-1.18073
Ccdc153	2.10088	-2.36611	3.50454	0.00475036	0.0204532	-1.86627
Cdk18	2.09839	2.26769	7.28124	1.37236e-05	0.000748962	3.529
Sesn2	2.09555	5.13443	15.9648	4.26341e-09	2.44902e-05	11.4996
Etnk2	2.09261	1.0325	4.88999	0.000445036	0.00472265	0.136923
Cd68	2.0876	6.47506	7.82619	6.88607e-06	0.000573155	4.04082
Rhov	2.08683	0.547362	6.10587	6.88496e-05	0.00163518	2.02171
Cd300ld3	2.08664	-2.2862	4.61746	0.000695711	0.0061242	-0.142828
Slc22a18	2.08609	1.74113	3.93699	0.00221494	0.012505	-1.55819
Ptpn18	2.08515	2.95838	4.92961	0.000417404	0.00456754	-0.0240916
Qprt	2.0845	-1.44611	3.78704	0.0028799	0.0148088	-1.45748
Mtus2	2.08409	0.138654	3.17149	0.00863555	0.0309551	-2.68132
Serpina3c	2.07704	-1.57682	3.58761	0.00409731	0.0185669	-1.77725
Mmel1	2.07605	-2.61621	4.47064	0.000888758	0.0070988	-0.374351
Trnp1	2.07322	0.277723	6.06917	7.26192e-05	0.00169628	1.97959
Ecm1	2.07307	7.64551	13.4651	2.66406e-08	5.0336e-05	9.70793
Pdzk1ip1	2.07024	-0.250014	5.33291	0.000220122	0.00310868	0.925981
Cd22	2.06728	2.13407	7.50613	1.02812e-05	0.000682934	3.82809
Phyhip	2.06165	-2.24401	4.38854	0.00102044	0.00775012	-0.482966
Grip1	2.06136	-2.36799	4.75032	0.00055883	0.00539916	0.0465134
2210011C24Rik	2.0599	-2.01019	4.49839	0.000848373	0.00689278	-0.312766
Slc38a3	2.05716	0.973543	2.97308	0.0123578	0.0397399	-3.15092
Fcrlb	2.05521	-2.55022	2.87374	0.0147904	0.0453498	-2.87375
Pira2	2.05302	-1.09957	4.53344	0.000800082	0.00664688	-0.271662
Lrrc25	2.04834	2.95328	5.50651	0.000168315	0.00269488	0.909112
Oas2	2.041	1.30822	4.42938	0.000952561	0.00744749	-0.654888
Prtn3	2.03712	-1.75405	4.1838	0.00144567	0.00959173	-0.801353
Ascl2	2.03662	-1.8877	3.90602	0.0023379	0.0129456	-1.2397
Spi1	2.03616	3.86685	6.81726	2.53934e-05	0.00102084	2.76516
Gm20056	2.03008	-2.14646	3.62115	0.00386042	0.0178546	-1.68678
Tnfsf14	2.02265	-2.13545	4.2312	0.00133304	0.00909279	-0.722255
Hp	2.02124	4.0302	4.72604	0.000581559	0.00549412	-0.48905
Il1rn	2.02059	2.56336	7.86939	6.52934e-06	0.000566487	4.25984
Slc4a1	2.02043	-2.53582	2.84544	0.0155671	0.0469182	-2.91936
Ptafr	2.01737	3.00232	7.09003	1.76277e-05	0.000832754	3.21807
Pirb	2.01085	3.91884	7.59545	9.18221e-06	0.000650598	3.8114
Ly6a	2.00969	5.20259	6.1289	6.65913e-05	0.00160452	1.68068
Vmo1	2.00931	-2.79724	3.95457	0.00214813	0.012291	-1.1536
Tssk6	2.00404	-2.8757	3.77285	0.00295267	0.0150114	-1.43309
Slamf8	2.00251	1.65646	5.01715	0.000362572	0.00419683	0.278516
Aldh1l1	1.9943	1.38749	4.49557	0.000852387	0.00691548	-0.551589
Clec3b	1.99348	2.70332	3.60722	0.00395704	0.0181177	-2.27604
Folr1	1.99244	-0.911618	4.31188	0.00116188	0.00835422	-0.634176
Acp5	1.99226	5.07649	6.097	6.97417e-05	0.00164583	1.63687
Slc15a3	1.99156	3.83218	6.26188	5.5004e-05	0.00147323	1.969
Slfn2	1.98976	3.75398	5.84091	0.000101586	0.00201338	1.34209
Cyp4f18	1.98002	1.80054	6.90469	2.25666e-05	0.000966613	3.06154
Vtn	1.97965	2.06786	3.12245	0.00943437	0.0329023	-3.04787
Cd209g	1.97414	0.321726	3.44779	0.005257	0.0219969	-2.22268
F7	1.97354	1.64102	4.78077	0.000531647	0.00525925	-0.106221
Bcl11b	1.97303	-2.73358	4.45664	0.000909883	0.00722005	-0.402569
Icam1	1.96682	3.24454	8.9537	1.83363e-06	0.000350756	5.50365
Sulf2	1.96358	6.22989	4.67312	0.000634512	0.0057581	-0.669188
F2rl2	1.96171	-1.98817	4.4034	0.000995171	0.00765395	-0.457209
Cpt1c	1.96115	3.48808	8.3358	3.72465e-06	0.000472291	4.76881
Lingo1	1.96107	-0.462211	6.0019	8.01107e-05	0.00179676	1.89308
Hist1h4f	1.95871	-2.5041	3.05465	0.0106636	0.0358438	-2.58372
S100a4	1.95344	1.40524	6.30288	5.18808e-05	0.00144392	2.2551
Slc11a1	1.95284	4.52737	7.43323	1.12827e-05	0.000688484	3.55694
Gjb5	1.94974	-0.964653	3.46613	0.00508747	0.0214618	-2.03477
Syt3	1.94959	-0.543216	4.00246	0.00197657	0.0116343	-1.1718
RP23-349H12.3	1.94902	-1.16663	4.31914	0.00114765	0.00829399	-0.608144
Egfl8	1.94668	2.10167	6.3366	4.94537e-05	0.00140394	2.24943
Siglec1	1.94664	2.5407	7.5672	9.51553e-06	0.000662973	3.88213
Slit1	1.94652	-1.38153	4.01866	0.00192181	0.0114347	-1.0811
Lrrc3	1.93716	-1.07054	5.28734	0.000236355	0.003265	0.872149
